# Supplementary material for: Single‐nucleus RNA sequencing reveals ferroptosis as a potential contributor to the pathogenesis of focal cortical dysplasia
Source: Clin Transl Med. 2026 Apr 29;16(5):e70668. doi: 10.1002/ctm2.70668 (PMC13125963; doi:10.1002/ctm2.70668)
Supplement: Supplementary file 2 — Supporting Information [file CTM2-16-e70668-s002.xlsx]

## Sheet: Summary
Supplementary Tables-The details of single-nucleus RNA sequencing
Supplementary Table 1 A-E	The details of the GO analysis of inhibitory neurons (A), excitatory neurons (B), astrocytes (C), microglial cells (D) and oligodendrocytes (E)
Supplementary Table 2 A-E	The details of the KEGG analysis of inhibitory neurons (A), excitatory neurons (B), astrocytes (C), microglial cells (D) and oligodendrocytes (E)
Supplementary Table 3 A-E	The details of the GSEA analysis of inhibitory neurons (A), excitatory neurons (B), astrocytes (C), microglial cells (D) and oligodendrocytes (E)
Supplementary Table 4	The details of transcriptional regulation analysis of inhibitory neurons (Note: Note: This analysis concentrated on transcription factors and and transcriptional regulatory networks; key ferroptosis regulators without significant transcriptional changes (e.g., GPX4, SLC7A11) were not depicted.)
Supplementary Table 5 A-C	The details of ferroptosis-related genes of inhibitory neurons (A), excitatory neurons (B) and astrocytes (C)

## Sheet: Supplementary Table 1A
ONTOLOGY	ID	Description	GeneRatio	BgRatio	pvalue	p.adjust	qvalue	geneID	Count
BP	GO:0050808	synapse organization	18/158	426/18723	2.1685763349189e-08	5.77491877988902e-05	5.14523269358652e-05	PRNP/GPM6A/MAP1B/ACTG1/GABRA1/YWHAZ/SPOCK2/SLITRK4/ARF1/SYN1/CFL1/NPTN/TUBB/GABRG2/CDK5R1/LRRC4/LRRN3/LRRTM2	18
BP	GO:0006605	protein targeting	14/158	314/18723	4.57091875411019e-07	0.000608617832109771	0.000542255309040229	PRNP/HSP90AA1/CLU/YWHAB/YWHAG/TOMM20/YWHAZ/SEC62/YWHAQ/CDK5R1/SRP14/TCAF1/HSPA5/SRP9	14
BP	GO:0048167	regulation of synaptic plasticity	11/158	198/18723	9.73633758805071e-07	0.000736959612557345	0.000656602947488688	PRNP/FAM107A/MAP1B/YWHAG/CALB2/YWHAH/NCDN/ARF1/NPTN/VGF/LRRTM2	11
BP	GO:0048857	neural nucleus development	7/158	64/18723	1.10696149088599e-06	0.000736959612557345	0.000656602947488688	BASP1/CALM3/YWHAH/YWHAQ/DYNLL1/CDK5R1/HSPA5	7
BP	GO:0021762	substantia nigra development	6/158	44/18723	1.77831137716205e-06	0.00094712863947651	0.000843855546131215	BASP1/CALM3/YWHAH/YWHAQ/DYNLL1/HSPA5	6
BP	GO:0007416	synapse assembly	10/158	179/18723	2.92615596490456e-06	0.00129872555575681	0.00115711500787629	GPM6A/MAP1B/GABRA1/SPOCK2/SLITRK4/NPTN/GABRG2/LRRC4/LRRN3/LRRTM2	10
BP	GO:0050804	modulation of chemical synaptic transmission	15/158	439/18723	4.83997469699728e-06	0.00165593684855018	0.00147537666526953	PRNP/FAM107A/MAP1B/YWHAG/CALB2/CALM3/YWHAH/NCDN/ARF1/SYN1/NPTN/VGF/LRRC4/CNR1/LRRTM2	15
BP	GO:0099177	regulation of trans-synaptic signaling	15/158	440/18723	4.97465069034977e-06	0.00165593684855018	0.00147537666526953	PRNP/FAM107A/MAP1B/YWHAG/CALB2/CALM3/YWHAH/NCDN/ARF1/SYN1/NPTN/VGF/LRRC4/CNR1/LRRTM2	15
BP	GO:0035966	response to topologically incorrect protein	9/158	159/18723	8.35233465775544e-06	0.00247136302151142	0.00220189032965857	HSP90AB1/HSP90AA1/CLU/RHBDD2/ERLEC1/TMBIM6/HSPA13/HSPA5/KBTBD6	9
BP	GO:0030901	midbrain development	7/158	90/18723	1.10838813106056e-05	0.00295163759301427	0.00262979668148474	BASP1/CALM3/YWHAH/YWHAQ/FZD3/DYNLL1/HSPA5	7
BP	GO:0034329	cell junction assembly	14/158	420/18723	1.34217928538597e-05	0.00324929403362077	0.00289499723374161	THY1/FAM107A/GPM6A/MAP1B/ACTG1/GABRA1/SPOCK2/SLITRK4/RAC1/NPTN/GABRG2/LRRC4/LRRN3/LRRTM2	14
BP	GO:0006986	response to unfolded protein	8/158	137/18723	2.14364630440584e-05	0.00475710842386062	0.00423840242993926	HSP90AB1/HSP90AA1/RHBDD2/ERLEC1/TMBIM6/HSPA13/HSPA5/KBTBD6	8
BP	GO:0042026	protein refolding	4/158	23/18723	3.81475341927901e-05	0.00781437565810769	0.00696231109882987	HSP90AA1/B2M/HSPA13/HSPA5	4
BP	GO:0008038	neuron recognition	5/158	49/18723	5.6759708661542e-05	0.0107965074404062	0.00961927694158764	YWHAZ/NPTN/CDK5R1/CNR1/VSTM2L	5
BP	GO:0090150	establishment of protein localization to membrane	10/158	260/18723	7.40939234698202e-05	0.0129594914124345	0.0115464132828536	PRNP/HSP90AA1/CALM3/SEC62/MOAP1/CDK5R1/SRP14/TCAF1/HSPA5/SRP9	10
BP	GO:0050807	regulation of synapse organization	9/158	211/18723	7.78640114904061e-05	0.0129594914124345	0.0115464132828536	PRNP/GPM6A/YWHAZ/SLITRK4/CFL1/TUBB/CDK5R1/LRRN3/LRRTM2	9
BP	GO:0099550	trans-synaptic signaling, modulating synaptic transmission	3/158	11/18723	9.25751187194002e-05	0.0145016200676331	0.0129203911822618	NPTN/GUCY1B1/CNR1	3
BP	GO:0050803	regulation of synapse structure or activity	9/158	218/18723	9.99174171071855e-05	0.0147822267642464	0.0131704010619647	PRNP/GPM6A/YWHAZ/SLITRK4/CFL1/TUBB/CDK5R1/LRRN3/LRRTM2	9
BP	GO:0010975	regulation of neuron projection development	13/158	445/18723	0.000105633362784506	0.0148053497418495	0.0131910027543644	THY1/B2M/MAP1B/YWHAH/ITM2C/ATP1B2/INPP5F/CFL1/NPTN/CDK5R1/TMEM106B/HSPA5/CNR1	13
BP	GO:0006334	nucleosome assembly	7/158	129/18723	0.000112716703607022	0.0150082290852749	0.0133717605226435	NAP1L3/TSPYL1/H3-3B/NAP1L5/TSPYL4/SET/NAP1L2	7
BP	GO:0006612	protein targeting to membrane	7/158	131/18723	0.000124102347470568	0.0157373595863868	0.0140213880300081	PRNP/SEC62/CDK5R1/SRP14/TCAF1/HSPA5/SRP9	7
BP	GO:0042982	amyloid precursor protein metabolic process	6/158	95/18723	0.000153697026566197	0.0180635208479724	0.0160939091216198	PRNP/RTN1/CLU/ITM2B/ITM2C/TMED10	6
BP	GO:1902947	regulation of tau-protein kinase activity	3/158	13/18723	0.000158483127678505	0.0180635208479724	0.0160939091216198	HSP90AB1/HSP90AA1/CLU	3
BP	GO:1902992	negative regulation of amyloid precursor protein catabolic process	4/158	33/18723	0.000165080531022298	0.0180635208479724	0.0160939091216198	PRNP/RTN1/CLU/TMED10	4
BP	GO:0061564	axon development	13/158	467/18723	0.000170140163173806	0.0180635208479724	0.0160939091216198	CCK/HSP90AB1/THY1/HSP90AA1/MAP1B/SLITRK4/RAC1/FZD3/INPP5F/NPTN/CDK5R1/CNR1/VSTM2L	13
BP	GO:0045428	regulation of nitric oxide biosynthetic process	5/158	62/18723	0.000176361825778176	0.0180635208479724	0.0160939091216198	HSP90AB1/HSP90AA1/CLU/RAC1/DYNLL1	5
BP	GO:0080164	regulation of nitric oxide metabolic process	5/158	64/18723	0.000205004268243031	0.0202194950493034	0.0180148000241634	HSP90AB1/HSP90AA1/CLU/RAC1/DYNLL1	5
BP	GO:0045664	regulation of neuron differentiation	8/158	196/18723	0.000263829416569556	0.0250920620115974	0.0223560716145781	B2M/MAP1B/TIMP2/YWHAG/YWHAH/PROX1/NAP1L2/CDK5R1	8
BP	GO:0031497	chromatin assembly	7/158	151/18723	0.000298081139079073	0.0270378824757616	0.0240897235410664	NAP1L3/TSPYL1/H3-3B/NAP1L5/TSPYL4/SET/NAP1L2	7
BP	GO:0061684	chaperone-mediated autophagy	3/158	16/18723	0.00030459499597178	0.0270378824757616	0.0240897235410664	HSP90AA1/CLU/EEF1A1	3
BP	GO:0150116	regulation of cell-substrate junction organization	5/158	71/18723	0.000333877384696877	0.0286811443692834	0.0255538073041345	THY1/FAM107A/ACTG1/RAC1/MAPRE2	5
BP	GO:0070972	protein localization to endoplasmic reticulum	5/158	74/18723	0.000404792468865096	0.0336863232683672	0.0300132310796686	SEC62/GABARAPL2/SRP14/HSPA5/SRP9	5
BP	GO:0045047	protein targeting to ER	4/158	42/18723	0.000425697317362677	0.0343524835192972	0.0306067544923596	SEC62/SRP14/HSPA5/SRP9	4
BP	GO:0006809	nitric oxide biosynthetic process	5/158	76/18723	0.000458016253468555	0.0358734494996107	0.0319618772544311	HSP90AB1/HSP90AA1/CLU/RAC1/DYNLL1	5
BP	GO:0034728	nucleosome organization	7/158	167/18723	0.000546790301803823	0.0408838318568176	0.0364259371129778	NAP1L3/TSPYL1/H3-3B/NAP1L5/TSPYL4/SET/NAP1L2	7
BP	GO:0099173	postsynapse organization	7/158	168/18723	0.000566587058403851	0.0408838318568176	0.0364259371129778	PRNP/ACTG1/ARF1/CFL1/CDK5R1/LRRC4/LRRTM2	7
BP	GO:0032386	regulation of intracellular transport	10/158	337/18723	0.000594611600641387	0.0408838318568176	0.0364259371129778	PRNP/HSP90AB1/MAP1B/REEP5/INPP5F/ARF1/CD81/ERLEC1/CDK5R1/TCAF1	10
BP	GO:0072599	establishment of protein localization to endoplasmic reticulum	4/158	46/18723	0.000604606507662289	0.0408838318568176	0.0364259371129778	SEC62/SRP14/HSPA5/SRP9	4
BP	GO:1900271	regulation of long-term synaptic potentiation	4/158	46/18723	0.000604606507662289	0.0408838318568176	0.0364259371129778	PRNP/FAM107A/CALB2/NPTN	4
BP	GO:0046209	nitric oxide metabolic process	5/158	81/18723	0.000614101867920654	0.0408838318568176	0.0364259371129778	HSP90AB1/HSP90AA1/CLU/RAC1/DYNLL1	5
BP	GO:2001057	reactive nitrogen species metabolic process	5/158	82/18723	0.000649578900993899	0.0421909417889452	0.0375905222808793	HSP90AB1/HSP90AA1/CLU/RAC1/DYNLL1	5
BP	GO:1902003	regulation of amyloid-beta formation	4/158	48/18723	0.000711564355659546	0.0451165685505088	0.0401971443021708	PRNP/RTN1/CLU/TMED10	4
BP	GO:0006333	chromatin assembly or disassembly	7/158	177/18723	0.000771652005712381	0.0477885881677226	0.0425778120165412	NAP1L3/TSPYL1/H3-3B/NAP1L5/TSPYL4/SET/NAP1L2	7
BP	GO:0007409	axonogenesis	11/158	418/18723	0.000861193300462012	0.0520652201056125	0.0463881281965534	CCK/HSP90AB1/THY1/HSP90AA1/MAP1B/SLITRK4/RAC1/FZD3/NPTN/CDK5R1/VSTM2L	11
BP	GO:0099504	synaptic vesicle cycle	7/158	181/18723	0.000879810328483876	0.0520652201056125	0.0463881281965534	ACTG1/CALM3/SLC32A1/SYN1/CDK5R1/CNR1/NAPB	7
BP	GO:0051131	chaperone-mediated protein complex assembly	3/158	23/18723	0.000922424949524407	0.0532624140283749	0.0474547823862905	HSP90AB1/HSP90AA1/CLU	3
BP	GO:0050890	cognition	9/158	296/18723	0.000940042605833129	0.0532624140283749	0.0474547823862905	PRNP/CCK/FAM107A/B2M/VIP/ARL6IP5/PJA2/NPTN/CNR1	9
BP	GO:0070997	neuron death	10/158	361/18723	0.00100549963806605	0.0557842820035395	0.0497016707061597	PRNP/HSP90AB1/CLU/ARL6IP5/SET/CDK5R1/FAIM2/UBB/HSPA5/VSTM2L	10
BP	GO:0031345	negative regulation of cell projection organization	7/158	186/18723	0.00103146140281837	0.0560567697082719	0.0499444468733106	PRNP/THY1/B2M/YWHAH/ITM2C/INPP5F/CDK5R1	7
BP	GO:0051222	positive regulation of protein transport	9/158	303/18723	0.0011069824754684	0.058758754797939	0.052351812682394	PRNP/HSP90AB1/RAC1/ARF1/DYNLL1/CD81/CDK5R1/TCAF1/TMED10	9
BP	GO:0055076	transition metal ion homeostasis	6/158	138/18723	0.00112942859312049	0.058758754797939	0.052351812682394	PRNP/FTH1/B2M/FTL/ARF1/ATP6V1G1	6
BP	GO:1903959	regulation of anion transmembrane transport	3/158	25/18723	0.00118323754562808	0.058758754797939	0.052351812682394	PRNP/ARL6IP5/TCAF1	3
BP	GO:0006414	translational elongation	4/158	55/18723	0.00119150310142272	0.058758754797939	0.052351812682394	EEF1A1/SELENOT/RPLP1/SRP9	4
BP	GO:1902991	regulation of amyloid precursor protein catabolic process	4/158	55/18723	0.00119150310142272	0.058758754797939	0.052351812682394	PRNP/RTN1/CLU/TMED10	4
BP	GO:0034620	cellular response to unfolded protein	5/158	96/18723	0.00132411942818216	0.0630792125149601	0.0562011759624958	RHBDD2/ERLEC1/TMBIM6/HSPA13/HSPA5	5
BP	GO:1904861	excitatory synapse assembly	3/158	26/18723	0.00132933624096556	0.0630792125149601	0.0562011759624958	NPTN/LRRC4/LRRTM2	3
BP	GO:0034205	amyloid-beta formation	4/158	57/18723	0.00136211995688676	0.0630792125149601	0.0562011759624958	PRNP/RTN1/CLU/TMED10	4
BP	GO:0051960	regulation of nervous system development	11/158	443/18723	0.00137386193235737	0.0630792125149601	0.0562011759624958	THY1/B2M/MAP1B/YWHAH/SLITRK4/FZD3/NPTN/CDK5R1/IL6ST/LRRN3/LRRTM2	11
BP	GO:1904029	regulation of cyclin-dependent protein kinase activity	5/158	98/18723	0.00145146751411422	0.0642492475171205	0.0572436325883311	HSP90AB1/CCNG2/CCNI/PROX1/CDK5R1	5
BP	GO:0007611	learning or memory	8/158	255/18723	0.00147682153284172	0.0642492475171205	0.0572436325883311	PRNP/CCK/B2M/VIP/ARL6IP5/PJA2/NPTN/CNR1	8
BP	GO:0060291	long-term synaptic potentiation	5/158	99/18723	0.00151842040700086	0.0642492475171205	0.0572436325883311	PRNP/FAM107A/CALB2/NPTN/LRRTM2	5
BP	GO:0006323	DNA packaging	7/158	199/18723	0.00152307186420177	0.0642492475171205	0.0572436325883311	NAP1L3/TSPYL1/H3-3B/NAP1L5/TSPYL4/SET/NAP1L2	7
BP	GO:0071806	protein transmembrane transport	4/158	59/18723	0.00154909611032049	0.0642492475171205	0.0572436325883311	TOMM20/SEC62/HSPA5/TMED10	4
BP	GO:0099003	vesicle-mediated transport in synapse	7/158	200/18723	0.00156734712501743	0.0642492475171205	0.0572436325883311	ACTG1/CALM3/SLC32A1/SYN1/CDK5R1/CNR1/NAPB	7
BP	GO:1904951	positive regulation of establishment of protein localization	9/158	319/18723	0.00157961627564142	0.0642492475171205	0.0572436325883311	PRNP/HSP90AB1/RAC1/ARF1/DYNLL1/CD81/CDK5R1/TCAF1/TMED10	9
BP	GO:0065004	protein-DNA complex assembly	7/158	201/18723	0.00161261962778525	0.0642492475171205	0.0572436325883311	NAP1L3/TSPYL1/H3-3B/NAP1L5/TSPYL4/SET/NAP1L2	7
BP	GO:0002181	cytoplasmic translation	6/158	148/18723	0.00161648501075744	0.0642492475171205	0.0572436325883311	RPL15/RPL18/RPS19/RPL14/RPLP1/RPS23	6
BP	GO:0150115	cell-substrate junction organization	5/158	101/18723	0.00165910903041267	0.0649736374704258	0.057889036448145	THY1/FAM107A/ACTG1/RAC1/MAPRE2	5
BP	GO:1901888	regulation of cell junction assembly	7/158	204/18723	0.00175457427725916	0.0677163956571182	0.0603327295338239	THY1/FAM107A/ACTG1/SLITRK4/RAC1/LRRN3/LRRTM2	7
BP	GO:1902430	negative regulation of amyloid-beta formation	3/158	29/18723	0.00183395445666338	0.069768867401351	0.0621614036890113	PRNP/RTN1/CLU	3
BP	GO:1901890	positive regulation of cell junction assembly	5/158	104/18723	0.00188777947452177	0.0708050245162179	0.0630845802160425	THY1/SLITRK4/RAC1/LRRN3/LRRTM2	5
BP	GO:0090151	establishment of protein localization to mitochondrial membrane	3/158	30/18723	0.00202519877702566	0.073878141687936	0.0658226105755708	HSP90AA1/CALM3/MOAP1	3
BP	GO:0090314	positive regulation of protein targeting to membrane	3/158	30/18723	0.00202519877702566	0.073878141687936	0.0658226105755708	PRNP/CDK5R1/TCAF1	3
BP	GO:0001764	neuron migration	6/158	156/18723	0.00210962920499865	0.0759181428771813	0.0676401739412086	CCK/GPM6A/MAP1B/RAC1/FZD3/CDK5R1	6
BP	GO:0006613	cotranslational protein targeting to membrane	3/158	31/18723	0.00222840436262737	0.079123210902356	0.0704957674857839	SEC62/SRP14/SRP9	3
BP	GO:0051651	maintenance of location in cell	7/158	214/18723	0.00229901382859056	0.079335910089302	0.0706852743606485	TMSB4X/FTH1/THY1/FTL/CALM3/SKP1/HSPA5	7
BP	GO:0051893	regulation of focal adhesion assembly	4/158	66/18723	0.00234382239458681	0.079335910089302	0.0706852743606485	THY1/FAM107A/ACTG1/RAC1	4
BP	GO:0090109	regulation of cell-substrate junction assembly	4/158	66/18723	0.00234382239458681	0.079335910089302	0.0706852743606485	THY1/FAM107A/ACTG1/RAC1	4
BP	GO:0010959	regulation of metal ion transport	10/158	406/18723	0.00239391478612169	0.079335910089302	0.0706852743606485	PRNP/SARAF/THY1/B2M/VIP/CALM3/YWHAH/ATP1B2/ARF1/TMBIM6	10
BP	GO:0043271	negative regulation of ion transport	6/158	160/18723	0.00239513035708607	0.079335910089302	0.0706852743606485	VIP/ARL6IP5/CALM3/YWHAQ/TMBIM6/CNR1	6
BP	GO:0048259	regulation of receptor-mediated endocytosis	5/158	110/18723	0.00241314634518718	0.079335910089302	0.0706852743606485	B2M/CLU/RAC1/ARF1/LRRTM2	5
BP	GO:0050435	amyloid-beta metabolic process	4/158	67/18723	0.00247648095025611	0.0804252289089272	0.071655815941942	PRNP/RTN1/CLU/TMED10	4
BP	GO:0021953	central nervous system neuron differentiation	6/158	162/18723	0.00254833890711834	0.0808491976299367	0.0720335559254016	HSP90AB1/HSP90AA1/B2M/PROX1/FAIM2/UBB	6
BP	GO:0042987	amyloid precursor protein catabolic process	4/158	68/18723	0.00261421148600748	0.0808491976299367	0.0720335559254016	PRNP/RTN1/CLU/TMED10	4
BP	GO:0031116	positive regulation of microtubule polymerization	3/158	33/18723	0.00267169710530771	0.0808491976299367	0.0720335559254016	MAP1B/RAC1/CDK5R1	3
BP	GO:0071353	cellular response to interleukin-4	3/158	33/18723	0.00267169710530771	0.0808491976299367	0.0720335559254016	HSP90AB1/TUBA1B/HSPA5	3
BP	GO:0150117	positive regulation of cell-substrate junction organization	3/158	33/18723	0.00267169710530771	0.0808491976299367	0.0720335559254016	THY1/RAC1/MAPRE2	3
BP	GO:1904031	positive regulation of cyclin-dependent protein kinase activity	3/158	33/18723	0.00267169710530771	0.0808491976299367	0.0720335559254016	HSP90AB1/PROX1/CDK5R1	3
BP	GO:0050806	positive regulation of synaptic transmission	6/158	164/18723	0.00270880043624477	0.0810509613676384	0.072213319731469	PRNP/FAM107A/CALB2/NPTN/CNR1/LRRTM2	6
BP	GO:1903532	positive regulation of secretion by cell	8/158	282/18723	0.00276131959443761	0.0817043786665261	0.072795489659209	CCK/VIP/RAC1/ARF1/DYNLL1/SELENOT/TMED10/CNR1	8
BP	GO:0046916	cellular transition metal ion homeostasis	5/158	115/18723	0.00292616148832755	0.0844951138848489	0.0752819284528527	PRNP/FTH1/FTL/ARF1/ATP6V1G1	5
BP	GO:0034767	positive regulation of ion transmembrane transport	6/158	167/18723	0.0029635575088442	0.0844951138848489	0.0752819284528527	TMSB4X/THY1/CALM3/ATP1B2/ARF1/TCAF1	6
BP	GO:0035967	cellular response to topologically incorrect protein	5/158	116/18723	0.00303752582689006	0.0844951138848489	0.0752819284528527	RHBDD2/ERLEC1/TMBIM6/HSPA13/HSPA5	5
BP	GO:0019062	virion attachment to host cell	2/158	10/18723	0.00304601236685899	0.0844951138848489	0.0752819284528527	HSP90AB1/CD81	2
BP	GO:0043084	penile erection	2/158	10/18723	0.00304601236685899	0.0844951138848489	0.0752819284528527	VIP/CNR1	2
BP	GO:0090647	modulation of age-related behavioral decline	2/158	10/18723	0.00304601236685899	0.0844951138848489	0.0752819284528527	PRNP/B2M	2
BP	GO:0072594	establishment of protein localization to organelle	10/158	422/18723	0.00315702903342403	0.0866718383093627	0.0772213070139746	HSP90AB1/HSP90AA1/CLU/CALM3/TOMM20/SEC62/MOAP1/SRP14/HSPA5/SRP9	10
BP	GO:0070670	response to interleukin-4	3/158	36/18723	0.00343235270470559	0.0919879389144948	0.0819577501880631	HSP90AB1/TUBA1B/HSPA5	3
BP	GO:0090313	regulation of protein targeting to membrane	3/158	36/18723	0.00343235270470559	0.0919879389144948	0.0819577501880631	PRNP/CDK5R1/TCAF1	3
BP	GO:0009306	protein secretion	9/158	359/18723	0.00348868778036308	0.0919879389144948	0.0819577501880631	SCG2/VIP/RAC1/ARF1/DYNLL1/VGF/SELENOT/TMED10/CNR1	9
BP	GO:0043254	regulation of protein-containing complex assembly	10/158	428/18723	0.00348884034185654	0.0919879389144948	0.0819577501880631	TMSB4X/CCK/HSP90AA1/CLU/MAP1B/RAC1/ARF1/CDK5R1/HSPA5/NAPB	10
BP	GO:0035592	establishment of protein localization to extracellular region	9/158	360/18723	0.00355289360474278	0.0927583889159807	0.0826441917965969	SCG2/VIP/RAC1/ARF1/DYNLL1/VGF/SELENOT/TMED10/CNR1	9
BP	GO:0007042	lysosomal lumen acidification	2/158	11/18723	0.00370233175533445	0.0941511594064798	0.0838850972596026	ATP6AP2/TMEM106B	2
BP	GO:0034776	response to histamine	2/158	11/18723	0.00370233175533445	0.0941511594064798	0.0838850972596026	GABRA1/GABRG2	2
BP	GO:0031112	positive regulation of microtubule polymerization or depolymerization	3/158	37/18723	0.00371230632282403	0.0941511594064798	0.0838850972596026	MAP1B/RAC1/CDK5R1	3
BP	GO:0031334	positive regulation of protein-containing complex assembly	7/158	237/18723	0.00404251714275722	0.101558708973231	0.090484941805112	CCK/HSP90AA1/CLU/MAP1B/RAC1/ARF1/CDK5R1	7
BP	GO:0071692	protein localization to extracellular region	9/158	368/18723	0.00410066630416455	0.102056769794301	0.0909286950279086	SCG2/VIP/RAC1/ARF1/DYNLL1/VGF/SELENOT/TMED10/CNR1	9
BP	GO:0021587	cerebellum morphogenesis	3/158	39/18723	0.00431303384613758	0.104331609186715	0.0929554902886951	PROX1/FAIM2/HSPA5	3
BP	GO:0002863	positive regulation of inflammatory response to antigenic stimulus	2/158	12/18723	0.00441826424944549	0.104331609186715	0.0929554902886951	CD81/CNR1	2
BP	GO:0006620	posttranslational protein targeting to endoplasmic reticulum membrane	2/158	12/18723	0.00441826424944549	0.104331609186715	0.0929554902886951	SEC62/HSPA5	2
BP	GO:0044650	adhesion of symbiont to host cell	2/158	12/18723	0.00441826424944549	0.104331609186715	0.0929554902886951	HSP90AB1/CD81	2
BP	GO:0098974	postsynaptic actin cytoskeleton organization	2/158	12/18723	0.00441826424944549	0.104331609186715	0.0929554902886951	ACTG1/ARF1	2
BP	GO:0071824	protein-DNA complex subunit organization	7/158	241/18723	0.00442713925576371	0.104331609186715	0.0929554902886951	NAP1L3/TSPYL1/H3-3B/NAP1L5/TSPYL4/SET/NAP1L2	7
BP	GO:0045429	positive regulation of nitric oxide biosynthetic process	3/158	40/18723	0.00463418589318918	0.108252956434761	0.0964492613411672	HSP90AB1/HSP90AA1/CLU	3
BP	GO:0006898	receptor-mediated endocytosis	7/158	244/18723	0.00473330998542952	0.109606995575642	0.0976556586467565	B2M/CLU/RAC1/INPP5F/ARF1/CD81/LRRTM2	7
BP	GO:0051047	positive regulation of secretion	8/158	310/18723	0.00488185474961533	0.111206792088013	0.0990810164106096	CCK/VIP/RAC1/ARF1/DYNLL1/SELENOT/TMED10/CNR1	8
BP	GO:0051402	neuron apoptotic process	7/158	246/18723	0.00494612779787289	0.111206792088013	0.0990810164106096	PRNP/HSP90AB1/SET/CDK5R1/FAIM2/HSPA5/VSTM2L	7
BP	GO:0050856	regulation of T cell receptor signaling pathway	3/158	41/18723	0.00496943607152592	0.111206792088013	0.0990810164106096	PRNP/THY1/CD81	3
BP	GO:1904407	positive regulation of nitric oxide metabolic process	3/158	41/18723	0.00496943607152592	0.111206792088013	0.0990810164106096	HSP90AB1/HSP90AA1/CLU	3
BP	GO:0006995	cellular response to nitrogen starvation	2/158	13/18723	0.00519276990794858	0.111518921490863	0.0993591118210195	MAP1LC3B/GABARAPL2	2
BP	GO:0021681	cerebellar granular layer development	2/158	13/18723	0.00519276990794858	0.111518921490863	0.0993591118210195	PROX1/FAIM2	2
BP	GO:0043562	cellular response to nitrogen levels	2/158	13/18723	0.00519276990794858	0.111518921490863	0.0993591118210195	MAP1LC3B/GABARAPL2	2
BP	GO:0044794	positive regulation by host of viral process	2/158	13/18723	0.00519276990794858	0.111518921490863	0.0993591118210195	NUCKS1/CFL1	2
BP	GO:1900272	negative regulation of long-term synaptic potentiation	2/158	13/18723	0.00519276990794858	0.111518921490863	0.0993591118210195	PRNP/FAM107A	2
BP	GO:0021575	hindbrain morphogenesis	3/158	42/18723	0.00531895443723078	0.112415679891631	0.100158089402825	PROX1/FAIM2/HSPA5	3
BP	GO:0021879	forebrain neuron differentiation	3/158	42/18723	0.00531895443723078	0.112415679891631	0.100158089402825	B2M/PROX1/UBB	3
BP	GO:0097061	dendritic spine organization	4/158	84/18723	0.0055832567288474	0.117072540700162	0.104307175025462	PRNP/ARF1/CFL1/CDK5R1	4
BP	GO:1901214	regulation of neuron death	8/158	319/18723	0.00577747351285945	0.120169069496582	0.107066064250961	PRNP/HSP90AB1/CLU/SET/CDK5R1/FAIM2/UBB/VSTM2L	8
BP	GO:0055072	iron ion homeostasis	4/158	85/18723	0.00582118286333422	0.120169069496582	0.107066064250961	FTH1/B2M/FTL/ATP6V1G1	4
BP	GO:0006338	chromatin remodeling	7/158	255/18723	0.00599422143247835	0.120459798277763	0.107325092522513	NAP1L3/TSPYL1/H3-3B/NAP1L5/TSPYL4/SET/NAP1L2	7
BP	GO:0023061	signal release	10/158	463/18723	0.0060166330410182	0.120459798277763	0.107325092522513	VIP/CALM3/SLC32A1/RAC1/SYN1/DYNLL1/VGF/SELENOT/CNR1/NAPB	10
BP	GO:0099188	postsynaptic cytoskeleton organization	2/158	14/18723	0.00602482190261392	0.120459798277763	0.107325092522513	ACTG1/ARF1	2
BP	GO:0042176	regulation of protein catabolic process	9/158	391/18723	0.00604949437358083	0.120459798277763	0.107325092522513	HSP90AB1/HSP90AA1/CLU/TIMP2/VIP/EEF1A1/GABARAPL2/CD81/UBB	9
BP	GO:1903573	negative regulation of response to endoplasmic reticulum stress	3/158	44/18723	0.00606143934255362	0.120459798277763	0.107325092522513	CLU/TMBIM6/HSPA5	3
BP	GO:0010977	negative regulation of neuron projection development	5/158	137/18723	0.00614699833106863	0.12125523374545	0.108033795229853	THY1/B2M/ITM2C/INPP5F/CDK5R1	5
BP	GO:0044070	regulation of anion transport	4/158	87/18723	0.00631711524743811	0.122191763954424	0.10886820797805	PRNP/CCK/ARL6IP5/TCAF1	4
BP	GO:0048041	focal adhesion assembly	4/158	87/18723	0.00631711524743811	0.122191763954424	0.10886820797805	THY1/FAM107A/ACTG1/RAC1	4
BP	GO:0032273	positive regulation of protein polymerization	5/158	138/18723	0.00633562877234489	0.122191763954424	0.10886820797805	HSP90AA1/MAP1B/RAC1/ARF1/CDK5R1	5
BP	GO:0042593	glucose homeostasis	7/158	258/18723	0.006378015467392	0.122191763954424	0.10886820797805	IGFBP5/NUCKS1/RAC1/DYNLL1/VGF/SELENOT/CNR1	7
BP	GO:0033500	carbohydrate homeostasis	7/158	259/18723	0.00650993299685998	0.123828225504558	0.110326232894153	IGFBP5/NUCKS1/RAC1/DYNLL1/VGF/SELENOT/CNR1	7
BP	GO:0031110	regulation of microtubule polymerization or depolymerization	4/158	88/18723	0.00657527998515887	0.124184188655873	0.110643382505025	MAP1B/RAC1/CDK5R1/MAPRE2	4
BP	GO:0051051	negative regulation of transport	10/158	470/18723	0.00666108822875613	0.124290300105908	0.110737923765724	MAP1B/VIP/ARL6IP5/CALM3/YWHAQ/RAC1/ERLEC1/TMBIM6/CNR1/LRRTM2	10
BP	GO:0051235	maintenance of location	8/158	327/18723	0.00667424442926957	0.124290300105908	0.110737923765724	TMSB4X/FTH1/THY1/YWHAB/FTL/CALM3/SKP1/HSPA5	8
BP	GO:0006878	cellular copper ion homeostasis	2/158	15/18723	0.00691340637326509	0.126968283944862	0.113123905374515	PRNP/ARF1	2
BP	GO:0044406	adhesion of symbiont to host	2/158	15/18723	0.00691340637326509	0.126968283944862	0.113123905374515	HSP90AB1/CD81	2
BP	GO:0031667	response to nutrient levels	10/158	474/18723	0.00705275315225896	0.128640285236066	0.114613594846371	CCK/FAM107A/MAP1B/MAP1LC3B/GABARAPL2/PROX1/PCSK1N/VGF/HSPA5/CNR1	10
BP	GO:0099175	regulation of postsynapse organization	4/158	90/18723	0.00711239478525455	0.128845627980496	0.114796547411126	PRNP/CFL1/CDK5R1/LRRTM2	4
BP	GO:0050730	regulation of peptidyl-tyrosine phosphorylation	7/158	264/18723	0.00720025346126924	0.129555911941622	0.115429383369138	PRNP/CCK/THY1/PPP2R1A/INPP5F/CD81/IL6ST	7
BP	GO:0051952	regulation of amine transport	4/158	91/18723	0.00739149688787927	0.130926780238272	0.116650774811576	CCK/VIP/ARL6IP5/CNR1	4
BP	GO:0098661	inorganic anion transmembrane transport	4/158	91/18723	0.00739149688787927	0.130926780238272	0.116650774811576	PRNP/GABRA1/GABRG2/PCYOX1	4
BP	GO:0032388	positive regulation of intracellular transport	6/158	202/18723	0.00742393684415286	0.130926780238272	0.116650774811576	PRNP/HSP90AB1/ARF1/CD81/CDK5R1/TCAF1	6
BP	GO:0007269	neurotransmitter secretion	5/158	145/18723	0.00777136268964572	0.132434062298162	0.117993705721705	CALM3/SLC32A1/SYN1/CNR1/NAPB	5
BP	GO:0099643	signal release from synapse	5/158	145/18723	0.00777136268964572	0.132434062298162	0.117993705721705	CALM3/SLC32A1/SYN1/CNR1/NAPB	5
BP	GO:0035751	regulation of lysosomal lumen pH	2/158	16/18723	0.007857522284307	0.132434062298162	0.117993705721705	ATP6AP2/TMEM106B	2
BP	GO:0051238	sequestering of metal ion	2/158	16/18723	0.007857522284307	0.132434062298162	0.117993705721705	FTH1/FTL	2
BP	GO:0070571	negative regulation of neuron projection regeneration	2/158	16/18723	0.007857522284307	0.132434062298162	0.117993705721705	THY1/INPP5F	2
BP	GO:0099509	regulation of presynaptic cytosolic calcium ion concentration	2/158	16/18723	0.007857522284307	0.132434062298162	0.117993705721705	CALB2/CNR1	2
BP	GO:1904862	inhibitory synapse assembly	2/158	16/18723	0.007857522284307	0.132434062298162	0.117993705721705	GABRA1/GABRG2	2
BP	GO:0106027	neuron projection organization	4/158	93/18723	0.0079711623118279	0.133504435449042	0.118947367433698	PRNP/ARF1/CFL1/CDK5R1	4
BP	GO:0009409	response to cold	3/158	49/18723	0.00817786796408523	0.134317027174313	0.119671355713145	HSP90AA1/PCSK1N/VGF	3
BP	GO:0021695	cerebellar cortex development	3/158	49/18723	0.00817786796408523	0.134317027174313	0.119671355713145	PROX1/FAIM2/HSPA5	3
BP	GO:0051932	synaptic transmission, GABAergic	3/158	49/18723	0.00817786796408523	0.134317027174313	0.119671355713145	GABRA1/GABRG2/CNR1	3
BP	GO:0000079	regulation of cyclin-dependent protein serine/threonine kinase activity	4/158	94/18723	0.00827187099383676	0.134317027174313	0.119671355713145	CCNG2/CCNI/PROX1/CDK5R1	4
BP	GO:0045185	maintenance of protein location	4/158	94/18723	0.00827187099383676	0.134317027174313	0.119671355713145	TMSB4X/YWHAB/SKP1/HSPA5	4
BP	GO:0051962	positive regulation of nervous system development	7/158	272/18723	0.00841581816889672	0.135569505984283	0.120787266631846	MAP1B/SLITRK4/FZD3/NPTN/IL6ST/LRRN3/LRRTM2	7
BP	GO:0070507	regulation of microtubule cytoskeleton organization	5/158	148/18723	0.00845082162725912	0.135569505984283	0.120787266631846	FAM107A/MAP1B/RAC1/CDK5R1/MAPRE2	5
BP	GO:0007044	cell-substrate junction assembly	4/158	95/18723	0.00857992533461743	0.135671114473795	0.120877795926214	THY1/FAM107A/ACTG1/RAC1	4
BP	GO:0045666	positive regulation of neuron differentiation	4/158	95/18723	0.00857992533461743	0.135671114473795	0.120877795926214	MAP1B/TIMP2/PROX1/NAP1L2	4
BP	GO:1902905	positive regulation of supramolecular fiber organization	6/158	209/18723	0.00870546237097817	0.135671114473795	0.120877795926214	CLU/MAP1B/RAC1/PROX1/ARF1/CDK5R1	6
BP	GO:0042532	negative regulation of tyrosine phosphorylation of STAT protein	2/158	17/18723	0.00885618128272759	0.135671114473795	0.120877795926214	PPP2R1A/INPP5F	2
BP	GO:0060263	regulation of respiratory burst	2/158	17/18723	0.00885618128272759	0.135671114473795	0.120877795926214	RAC1/RPS19	2
BP	GO:0070593	dendrite self-avoidance	2/158	17/18723	0.00885618128272759	0.135671114473795	0.120877795926214	NPTN/VSTM2L	2
BP	GO:0031396	regulation of protein ubiquitination	6/158	210/18723	0.00890069632123588	0.135671114473795	0.120877795926214	HSP90AB1/HSP90AA1/FAM107A/SKP1/UBB/HSPA5	6
BP	GO:0043270	positive regulation of ion transport	7/158	275/18723	0.00890852627299244	0.135671114473795	0.120877795926214	TMSB4X/CCK/THY1/CALM3/ATP1B2/ARF1/TCAF1	7
BP	GO:0034765	regulation of ion transmembrane transport	10/158	491/18723	0.00892062642052455	0.135671114473795	0.120877795926214	TMSB4X/PRNP/THY1/ARL6IP5/CALM3/YWHAH/ATP1B2/YWHAQ/ARF1/TCAF1	10
BP	GO:0030100	regulation of endocytosis	6/158	211/18723	0.00909905002067802	0.135671114473795	0.120877795926214	B2M/CLU/CALM3/RAC1/ARF1/LRRTM2	6
BP	GO:0021872	forebrain generation of neurons	3/158	51/18723	0.00913121714543555	0.135671114473795	0.120877795926214	B2M/PROX1/UBB	3
BP	GO:0065002	intracellular protein transmembrane transport	3/158	51/18723	0.00913121714543555	0.135671114473795	0.120877795926214	TOMM20/SEC62/HSPA5	3
BP	GO:0030902	hindbrain development	5/158	151/18723	0.00917040954009879	0.135671114473795	0.120877795926214	ATP1B2/PROX1/CDK5R1/FAIM2/HSPA5	5
BP	GO:1904064	positive regulation of cation transmembrane transport	5/158	151/18723	0.00917040954009879	0.135671114473795	0.120877795926214	TMSB4X/THY1/CALM3/ATP1B2/ARF1	5
BP	GO:0006457	protein folding	6/158	212/18723	0.00930054993925375	0.136084420265015	0.121246035645332	HSP90AB1/HSP90AA1/B2M/CLU/HSPA13/HSPA5	6
BP	GO:0043523	regulation of neuron apoptotic process	6/158	212/18723	0.00930054993925375	0.136084420265015	0.121246035645332	PRNP/HSP90AB1/SET/CDK5R1/FAIM2/VSTM2L	6
BP	GO:0016573	histone acetylation	5/158	152/18723	0.0094193817170812	0.137070019194466	0.122124166754679	EID1/MORF4L1/SET/NAP1L2/USP22	5
BP	GO:0015837	amine transport	4/158	99/18723	0.00988697827209986	0.14186069529989	0.126392476710458	CCK/VIP/ARL6IP5/CNR1	4
BP	GO:0021549	cerebellum development	4/158	99/18723	0.00988697827209986	0.14186069529989	0.126392476710458	PROX1/CDK5R1/FAIM2/HSPA5	4
BP	GO:0055070	copper ion homeostasis	2/158	18/18723	0.00990840755755898	0.14186069529989	0.126392476710458	PRNP/ARF1	2
BP	GO:0045861	negative regulation of proteolysis	8/158	351/18723	0.0100034239313907	0.142455176092478	0.126922136455697	PRNP/HSP90AB1/TIMP2/PEBP1/SPOCK2/GABARAPL2/PCSK1N/TMED10	8
BP	GO:0006887	exocytosis	8/158	352/18723	0.0101647960411066	0.143983254560994	0.128283596173876	CALM3/SCAMP1/ARF1/SYN1/SCRN1/TMED10/CNR1/NAPB	8
BP	GO:0031346	positive regulation of cell projection organization	8/158	353/18723	0.0103280980232506	0.144756447557454	0.128972481686464	GPM6A/MAP1B/ATP1B2/RAC1/NPTN/TMEM106B/HSPA5/CNR1	8
BP	GO:0051480	regulation of cytosolic calcium ion concentration	8/158	353/18723	0.0103280980232506	0.144756447557454	0.128972481686464	PRNP/THY1/CALB2/CALM3/NPTN/TMBIM6/SELENOT/CNR1	8
BP	GO:0035065	regulation of histone acetylation	3/158	54/18723	0.0106783677307417	0.148106735765444	0.131957460883179	EID1/SET/NAP1L2	3
BP	GO:2000300	regulation of synaptic vesicle exocytosis	3/158	54/18723	0.0106783677307417	0.148106735765444	0.131957460883179	CALM3/SYN1/CNR1	3
BP	GO:0034764	positive regulation of transmembrane transport	6/158	219/18723	0.0108013472161715	0.148874375620236	0.132641398758034	TMSB4X/THY1/CALM3/ATP1B2/ARF1/TCAF1	6
BP	GO:0010522	regulation of calcium ion transport into cytosol	4/158	102/18723	0.010947701941719	0.148874375620236	0.132641398758034	PRNP/THY1/CALM3/TMBIM6	4
BP	GO:0062014	negative regulation of small molecule metabolic process	4/158	102/18723	0.010947701941719	0.148874375620236	0.132641398758034	DKK3/FAM3C/PROX1/CNR1	4
BP	GO:0018393	internal peptidyl-lysine acetylation	5/158	158/18723	0.0110116756039428	0.148874375620236	0.132641398758034	EID1/MORF4L1/SET/NAP1L2/USP22	5
BP	GO:0007039	protein catabolic process in the vacuole	2/158	19/18723	0.0110132377007835	0.148874375620236	0.132641398758034	CD81/TMEM106B	2
BP	GO:0052548	regulation of endopeptidase activity	9/158	432/18723	0.0112129007043102	0.149470020327483	0.133172095506906	PRNP/CCK/TIMP2/PEBP1/ARL6IP5/SPOCK2/CYCS/PCSK1N/TMED10	9
BP	GO:0031113	regulation of microtubule polymerization	3/158	55/18723	0.0112256868439717	0.149470020327483	0.133172095506906	MAP1B/RAC1/CDK5R1	3
BP	GO:0042220	response to cocaine	3/158	55/18723	0.0112256868439717	0.149470020327483	0.133172095506906	HSP90AB1/HSPA5/CNR1	3
BP	GO:0042391	regulation of membrane potential	9/158	434/18723	0.0115298501799617	0.15192073308612	0.135355587238814	CCK/GABRA1/ARL6IP5/CALM3/YWHAH/ATP1B2/GABRG2/UBB/CNR1	9
BP	GO:0006475	internal protein amino acid acetylation	5/158	160/18723	0.0115808895292836	0.15192073308612	0.135355587238814	EID1/MORF4L1/SET/NAP1L2/USP22	5
BP	GO:0090316	positive regulation of intracellular protein transport	5/158	160/18723	0.0115808895292836	0.15192073308612	0.135355587238814	PRNP/HSP90AB1/CD81/CDK5R1/TCAF1	5
BP	GO:0071103	DNA conformation change	7/158	290/18723	0.0116953005202631	0.152669535713042	0.136022741861058	NAP1L3/TSPYL1/H3-3B/NAP1L5/TSPYL4/SET/NAP1L2	7
BP	GO:0032984	protein-containing complex disassembly	6/158	224/18723	0.0119734562100462	0.15467670082423	0.137811049531717	MAP1B/MAP1LC3B/CFL1/SET/KLC1/NAPB	6
BP	GO:0016079	synaptic vesicle exocytosis	4/158	105/18723	0.0120792599043515	0.15467670082423	0.137811049531717	CALM3/SYN1/CNR1/NAPB	4
BP	GO:0007620	copulation	2/158	20/18723	0.0121697205696709	0.15467670082423	0.137811049531717	VIP/CNR1	2
BP	GO:0010523	negative regulation of calcium ion transport into cytosol	2/158	20/18723	0.0121697205696709	0.15467670082423	0.137811049531717	CALM3/TMBIM6	2
BP	GO:0042985	negative regulation of amyloid precursor protein biosynthetic process	2/158	20/18723	0.0121697205696709	0.15467670082423	0.137811049531717	ITM2B/ITM2C	2
BP	GO:0008037	cell recognition	6/158	225/18723	0.0122182202676404	0.15467670082423	0.137811049531717	YWHAZ/NPTN/CD81/CDK5R1/CNR1/VSTM2L	6
BP	GO:0050767	regulation of neurogenesis	8/158	364/18723	0.0122556454652319	0.15467670082423	0.137811049531717	THY1/B2M/MAP1B/YWHAH/FZD3/NPTN/CDK5R1/IL6ST	8
BP	GO:0010976	positive regulation of neuron projection development	5/158	163/18723	0.0124718060929553	0.155935096769625	0.138932232392725	ATP1B2/NPTN/TMEM106B/HSPA5/CNR1	5
BP	GO:1905477	positive regulation of protein localization to membrane	4/158	106/18723	0.0124724654945288	0.155935096769625	0.138932232392725	PRNP/CD81/CDK5R1/TCAF1	4
BP	GO:0045936	negative regulation of phosphate metabolic process	9/158	441/18723	0.0126923052191667	0.157861801482444	0.140648852912793	PRNP/THY1/YWHAB/YWHAG/CALM3/PPP2R1A/INPP5F/DYNLL1/CAMK2N2	9
BP	GO:0010563	negative regulation of phosphorus metabolic process	9/158	442/18723	0.0128652555349885	0.157861801482444	0.140648852912793	PRNP/THY1/YWHAB/YWHAG/CALM3/PPP2R1A/INPP5F/DYNLL1/CAMK2N2	9
BP	GO:0021761	limbic system development	4/158	107/18723	0.0128737763384193	0.157861801482444	0.140648852912793	SLC32A1/PROX1/CDK5R1/UBB	4
BP	GO:0006826	iron ion transport	3/158	58/18723	0.0129635588194544	0.157861801482444	0.140648852912793	FTH1/B2M/FTL	3
BP	GO:0022411	cellular component disassembly	9/158	443/18723	0.0130399582526881	0.157861801482444	0.140648852912793	MAP1B/MAP1LC3B/GABARAPL2/CFL1/SET/BLCAP/KLC1/MAPRE2/NAPB	9
BP	GO:0051258	protein polymerization	7/158	297/18723	0.0131918159922131	0.157861801482444	0.140648852912793	TMSB4X/HSP90AA1/FAM107A/MAP1B/RAC1/ARF1/CDK5R1	7
BP	GO:0033157	regulation of intracellular protein transport	6/158	229/18723	0.0132325821953908	0.157861801482444	0.140648852912793	PRNP/HSP90AB1/CD81/ERLEC1/CDK5R1/TCAF1	6
BP	GO:0022037	metencephalon development	4/158	108/18723	0.0132832478670412	0.157861801482444	0.140648852912793	PROX1/CDK5R1/FAIM2/HSPA5	4
BP	GO:0021533	cell differentiation in hindbrain	2/158	21/18723	0.013376917150532	0.157861801482444	0.140648852912793	PROX1/FAIM2	2
BP	GO:0032516	positive regulation of phosphoprotein phosphatase activity	2/158	21/18723	0.013376917150532	0.157861801482444	0.140648852912793	HSP90AB1/CALM3	2
BP	GO:0048745	smooth muscle tissue development	2/158	21/18723	0.013376917150532	0.157861801482444	0.140648852912793	PROX1/ZFAND5	2
BP	GO:1902307	positive regulation of sodium ion transmembrane transport	2/158	21/18723	0.013376917150532	0.157861801482444	0.140648852912793	ATP1B2/ARF1	2
BP	GO:0031647	regulation of protein stability	7/158	298/18723	0.013416335362274	0.157861801482444	0.140648852912793	PRNP/HSP90AB1/HSP90AA1/FAM107A/CLU/ATP1B2/CD81	7
BP	GO:0045055	regulated exocytosis	6/158	230/18723	0.0134951219665674	0.157861801482444	0.140648852912793	CALM3/ARF1/SYN1/TMED10/CNR1/NAPB	6
BP	GO:0001836	release of cytochrome c from mitochondria	3/158	59/18723	0.013575047893158	0.157861801482444	0.140648852912793	CCK/CLU/MOAP1	3
BP	GO:0050732	negative regulation of peptidyl-tyrosine phosphorylation	3/158	59/18723	0.013575047893158	0.157861801482444	0.140648852912793	THY1/PPP2R1A/INPP5F	3
BP	GO:0006821	chloride transport	4/158	109/18723	0.0137009342797438	0.157946268341808	0.140724109667544	PRNP/GABRA1/GABRG2/PCYOX1	4
BP	GO:0032414	positive regulation of ion transmembrane transporter activity	4/158	109/18723	0.0137009342797438	0.157946268341808	0.140724109667544	TMSB4X/CALM3/ATP1B2/TCAF1	4
BP	GO:0042886	amide transport	7/158	301/18723	0.0141063765715308	0.161631994392344	0.144007951206729	PSAP/VIP/RAC1/DYNLL1/VGF/SELENOT/CNR1	7
BP	GO:0031102	neuron projection regeneration	3/158	60/18723	0.0142027362702998	0.161631994392344	0.144007951206729	THY1/MAP1B/INPP5F	3
BP	GO:0051965	positive regulation of synapse assembly	3/158	60/18723	0.0142027362702998	0.161631994392344	0.144007951206729	SLITRK4/LRRN3/LRRTM2	3
BP	GO:0032271	regulation of protein polymerization	6/158	233/18723	0.0143046075802104	0.161701563604907	0.144069934725561	TMSB4X/HSP90AA1/MAP1B/RAC1/ARF1/CDK5R1	6
BP	GO:0018394	peptidyl-lysine acetylation	5/158	169/18723	0.0143908101350889	0.161701563604907	0.144069934725561	EID1/MORF4L1/SET/NAP1L2/USP22	5
BP	GO:0007413	axonal fasciculation	2/158	22/18723	0.0146339004238763	0.161701563604907	0.144069934725561	CDK5R1/CNR1	2
BP	GO:0008211	glucocorticoid metabolic process	2/158	22/18723	0.0146339004238763	0.161701563604907	0.144069934725561	DKK3/YWHAH	2
BP	GO:0050860	negative regulation of T cell receptor signaling pathway	2/158	22/18723	0.0146339004238763	0.161701563604907	0.144069934725561	PRNP/THY1	2
BP	GO:0051220	cytoplasmic sequestering of protein	2/158	22/18723	0.0146339004238763	0.161701563604907	0.144069934725561	TMSB4X/YWHAB	2
BP	GO:0106030	neuron projection fasciculation	2/158	22/18723	0.0146339004238763	0.161701563604907	0.144069934725561	CDK5R1/CNR1	2
BP	GO:0030072	peptide hormone secretion	6/158	236/18723	0.0151473932335971	0.166683918103591	0.148509022829612	VIP/RAC1/DYNLL1/VGF/SELENOT/CNR1	6
BP	GO:0007041	lysosomal transport	4/158	114/18723	0.0159144000500907	0.17440348696869	0.155386864686613	CLU/PSAP/ARF1/TMEM106B	4
BP	GO:0050854	regulation of antigen receptor-mediated signaling pathway	3/158	63/18723	0.0161834949855277	0.175270320450074	0.156159180304945	PRNP/THY1/CD81	3
BP	GO:2000756	regulation of peptidyl-lysine acetylation	3/158	63/18723	0.0161834949855277	0.175270320450074	0.156159180304945	EID1/SET/NAP1L2	3
BP	GO:1902903	regulation of supramolecular fiber organization	8/158	383/18723	0.016190949617243	0.175270320450074	0.156159180304945	TMSB4X/CLU/MAP1B/ACTG1/RAC1/PROX1/ARF1/CDK5R1	8
BP	GO:0043279	response to alkaloid	4/158	115/18723	0.0163824446829471	0.176625304415741	0.157366419413436	HSP90AB1/HSPA5/TMED10/CNR1	4
BP	GO:0052547	regulation of peptidase activity	9/158	461/18723	0.0164959852455008	0.177132293180519	0.157818127094053	PRNP/CCK/TIMP2/PEBP1/ARL6IP5/SPOCK2/CYCS/PCSK1N/TMED10	9
BP	GO:0042326	negative regulation of phosphorylation	8/158	385/18723	0.0166527759659365	0.178097760631682	0.158678321822958	PRNP/THY1/YWHAG/CALM3/PPP2R1A/INPP5F/DYNLL1/CAMK2N2	8
BP	GO:0045860	positive regulation of protein kinase activity	8/158	386/18723	0.0168872293528247	0.178499219346263	0.15903600624799	PRNP/HSP90AB1/HSP90AA1/CLU/CALM3/PROX1/CDK5R1/RPLP1	8
BP	GO:0002790	peptide secretion	6/158	242/18723	0.0169353832105628	0.178499219346263	0.15903600624799	VIP/RAC1/DYNLL1/VGF/SELENOT/CNR1	6
BP	GO:1903320	regulation of protein modification by small protein conjugation or removal	6/158	242/18723	0.0169353832105628	0.178499219346263	0.15903600624799	HSP90AB1/HSP90AA1/FAM107A/SKP1/UBB/HSPA5	6
BP	GO:0016358	dendrite development	6/158	243/18723	0.0172469237839784	0.178499219346263	0.15903600624799	MAP1B/YWHAH/ARF1/CFL1/CDK5R1/TMEM106B	6
BP	GO:0002021	response to dietary excess	2/158	24/18723	0.0172935781416958	0.178499219346263	0.15903600624799	PCSK1N/VGF	2
BP	GO:0002726	positive regulation of T cell cytokine production	2/158	24/18723	0.0172935781416958	0.178499219346263	0.15903600624799	B2M/CD81	2
BP	GO:0007035	vacuolar acidification	2/158	24/18723	0.0172935781416958	0.178499219346263	0.15903600624799	ATP6AP2/TMEM106B	2
BP	GO:0016486	peptide hormone processing	2/158	24/18723	0.0172935781416958	0.178499219346263	0.15903600624799	ATP6AP2/PCSK1N	2
BP	GO:0021697	cerebellar cortex formation	2/158	24/18723	0.0172935781416958	0.178499219346263	0.15903600624799	PROX1/FAIM2	2
BP	GO:0060249	anatomical structure homeostasis	7/158	314/18723	0.017392367285468	0.178825768653286	0.159326949243832	B2M/ACTG1/CALB2/ATP1B2/RAC1/NCDN/CNR1	7
BP	GO:0032507	maintenance of protein location in cell	3/158	65/18723	0.0175858236073623	0.180119416409253	0.160479540125484	TMSB4X/SKP1/HSPA5	3
BP	GO:0033674	positive regulation of kinase activity	9/158	467/18723	0.0177852053869355	0.181061854310348	0.161319216402366	PRNP/HSP90AB1/HSP90AA1/CLU/CALM3/PROX1/CD81/CDK5R1/RPLP1	9
BP	GO:0007613	memory	4/158	118/18723	0.0178381121341781	0.181061854310348	0.161319216402366	PRNP/CCK/PJA2/CNR1	4
BP	GO:0098656	anion transmembrane transport	6/158	245/18723	0.0178818128740599	0.181061854310348	0.161319216402366	PRNP/GABRA1/ARL6IP5/GABRG2/PCYOX1/TCAF1	6
BP	GO:1902476	chloride transmembrane transport	3/158	66/18723	0.018311633188923	0.183892626246774	0.163841326387031	GABRA1/GABRG2/PCYOX1	3
BP	GO:0031398	positive regulation of protein ubiquitination	4/158	119/18723	0.0183406559315421	0.183892626246774	0.163841326387031	FAM107A/SKP1/UBB/HSPA5	4
BP	GO:0007033	vacuole organization	5/158	180/18723	0.0184055061342459	0.183892626246774	0.163841326387031	MAP1LC3B/ATP6AP2/GABARAPL2/ARF1/TMEM106B	5
BP	GO:0051204	protein insertion into mitochondrial membrane	2/158	25/18723	0.0186944773239626	0.183892626246774	0.163841326387031	HSP90AA1/MOAP1	2
BP	GO:0086064	cell communication by electrical coupling involved in cardiac conduction	2/158	25/18723	0.0186944773239626	0.183892626246774	0.163841326387031	CALM3/ATP1B2	2
BP	GO:0140448	signaling receptor ligand precursor processing	2/158	25/18723	0.0186944773239626	0.183892626246774	0.163841326387031	ATP6AP2/PCSK1N	2
BP	GO:0007204	positive regulation of cytosolic calcium ion concentration	7/158	319/18723	0.0187894765707942	0.183892626246774	0.163841326387031	PRNP/THY1/CALM3/NPTN/TMBIM6/SELENOT/CNR1	7
BP	GO:0032411	positive regulation of transporter activity	4/158	120/18723	0.0188519290144083	0.183892626246774	0.163841326387031	TMSB4X/CALM3/ATP1B2/TCAF1	4
BP	GO:0048675	axon extension	4/158	120/18723	0.0188519290144083	0.183892626246774	0.163841326387031	HSP90AB1/HSP90AA1/MAP1B/CDK5R1	4
BP	GO:0072655	establishment of protein localization to mitochondrion	4/158	120/18723	0.0188519290144083	0.183892626246774	0.163841326387031	HSP90AA1/CALM3/TOMM20/MOAP1	4
BP	GO:0006879	cellular iron ion homeostasis	3/158	67/18723	0.0190539059501105	0.184511096527798	0.16439235985282	FTH1/FTL/ATP6V1G1	3
BP	GO:0061077	chaperone-mediated protein folding	3/158	67/18723	0.0190539059501105	0.184511096527798	0.16439235985282	CLU/HSPA13/HSPA5	3
BP	GO:1902305	regulation of sodium ion transmembrane transport	3/158	68/18723	0.019812661079223	0.190202153684565	0.169462875034097	YWHAH/ATP1B2/ARF1	3
BP	GO:0031109	microtubule polymerization or depolymerization	4/158	122/18723	0.019900819071842	0.190202153684565	0.169462875034097	MAP1B/RAC1/CDK5R1/MAPRE2	4
BP	GO:0006614	SRP-dependent cotranslational protein targeting to membrane	2/158	26/18723	0.0201415724142123	0.190202153684565	0.169462875034097	SRP14/SRP9	2
BP	GO:0007214	gamma-aminobutyric acid signaling pathway	2/158	26/18723	0.0201415724142123	0.190202153684565	0.169462875034097	GABRA1/GABRG2	2
BP	GO:0021680	cerebellar Purkinje cell layer development	2/158	26/18723	0.0201415724142123	0.190202153684565	0.169462875034097	FAIM2/HSPA5	2
BP	GO:0034643	establishment of mitochondrion localization, microtubule-mediated	2/158	26/18723	0.0201415724142123	0.190202153684565	0.169462875034097	MAP1B/UBB	2
BP	GO:0047497	mitochondrion transport along microtubule	2/158	26/18723	0.0201415724142123	0.190202153684565	0.169462875034097	MAP1B/UBB	2
BP	GO:0010951	negative regulation of endopeptidase activity	6/158	252/18723	0.0202301680473338	0.190363736784629	0.169606839422319	PRNP/TIMP2/PEBP1/SPOCK2/PCSK1N/TMED10	6
BP	GO:1903362	regulation of cellular protein catabolic process	6/158	255/18723	0.0212979758641922	0.198659748479691	0.17699826988684	HSP90AB1/HSP90AA1/CLU/GABARAPL2/CD81/UBB	6
BP	GO:0070585	protein localization to mitochondrion	4/158	125/18723	0.0215405665890181	0.198659748479691	0.17699826988684	HSP90AA1/CALM3/TOMM20/MOAP1	4
BP	GO:0010561	negative regulation of glycoprotein biosynthetic process	2/158	27/18723	0.0216339943894518	0.198659748479691	0.17699826988684	ITM2B/ITM2C	2
BP	GO:0010894	negative regulation of steroid biosynthetic process	2/158	27/18723	0.0216339943894518	0.198659748479691	0.17699826988684	DKK3/PROX1	2
BP	GO:0032781	positive regulation of ATPase activity	2/158	27/18723	0.0216339943894518	0.198659748479691	0.17699826988684	ATP1B2/GABARAPL2	2
BP	GO:0051953	negative regulation of amine transport	2/158	27/18723	0.0216339943894518	0.198659748479691	0.17699826988684	ARL6IP5/CNR1	2
BP	GO:0070861	regulation of protein exit from endoplasmic reticulum	2/158	27/18723	0.0216339943894518	0.198659748479691	0.17699826988684	CD81/ERLEC1	2
BP	GO:0006575	cellular modified amino acid metabolic process	5/158	188/18723	0.0217488930872028	0.199028530210381	0.177326840363737	SERINC1/ARL6IP5/CTSB/AASDHPPT/PCYOX1	5
BP	GO:0006325	chromatin organization	8/158	409/18723	0.0229606415675604	0.206478606802263	0.183964574868985	NAP1L3/NUCKS1/TSPYL1/H3-3B/NAP1L5/TSPYL4/SET/NAP1L2	8
BP	GO:0002675	positive regulation of acute inflammatory response	2/158	28/18723	0.0231708854405311	0.206478606802263	0.183964574868985	IL6ST/CNR1	2
BP	GO:0042983	amyloid precursor protein biosynthetic process	2/158	28/18723	0.0231708854405311	0.206478606802263	0.183964574868985	ITM2B/ITM2C	2
BP	GO:0042984	regulation of amyloid precursor protein biosynthetic process	2/158	28/18723	0.0231708854405311	0.206478606802263	0.183964574868985	ITM2B/ITM2C	2
BP	GO:0046426	negative regulation of receptor signaling pathway via JAK-STAT	2/158	28/18723	0.0231708854405311	0.206478606802263	0.183964574868985	PPP2R1A/INPP5F	2
BP	GO:0051894	positive regulation of focal adhesion assembly	2/158	28/18723	0.0231708854405311	0.206478606802263	0.183964574868985	THY1/RAC1	2
BP	GO:0060259	regulation of feeding behavior	2/158	28/18723	0.0231708854405311	0.206478606802263	0.183964574868985	CCK/CNR1	2
BP	GO:0001952	regulation of cell-matrix adhesion	4/158	128/18723	0.0232608269022452	0.206478606802263	0.183964574868985	THY1/FAM107A/ACTG1/RAC1	4
BP	GO:0017015	regulation of transforming growth factor beta receptor signaling pathway	4/158	128/18723	0.0232608269022452	0.206478606802263	0.183964574868985	HSP90AB1/PEG10/DKK3/HSPA5	4
BP	GO:0010498	proteasomal protein catabolic process	9/158	490/18723	0.0234145390443542	0.207152549751213	0.184565032369205	HSP90AB1/CLU/SKP1/GABARAPL2/RHBDD2/ERLEC1/UBB/HSPA5/KBTBD6	9
BP	GO:0035773	insulin secretion involved in cellular response to glucose stimulus	3/158	73/18723	0.0238540456687349	0.210342131178282	0.18740682794468	RAC1/DYNLL1/SELENOT	3
BP	GO:0010466	negative regulation of peptidase activity	6/158	262/18723	0.0239366803529014	0.210374190692332	0.187435391750703	PRNP/TIMP2/PEBP1/SPOCK2/PCSK1N/TMED10	6
BP	GO:0007040	lysosome organization	3/158	74/18723	0.0247118617468597	0.212622500415735	0.189438550086791	ATP6AP2/ARF1/TMEM106B	3
BP	GO:0030968	endoplasmic reticulum unfolded protein response	3/158	74/18723	0.0247118617468597	0.212622500415735	0.189438550086791	RHBDD2/ERLEC1/HSPA5	3
BP	GO:0051881	regulation of mitochondrial membrane potential	3/158	74/18723	0.0247118617468597	0.212622500415735	0.189438550086791	CCK/ARL6IP5/UBB	3
BP	GO:0080171	lytic vacuole organization	3/158	74/18723	0.0247118617468597	0.212622500415735	0.189438550086791	ATP6AP2/ARF1/TMEM106B	3
BP	GO:0015833	peptide transport	6/158	264/18723	0.0247291177332811	0.212622500415735	0.189438550086791	VIP/RAC1/DYNLL1/VGF/SELENOT/CNR1	6
BP	GO:0045737	positive regulation of cyclin-dependent protein serine/threonine kinase activity	2/158	29/18723	0.0247513988467435	0.212622500415735	0.189438550086791	PROX1/CDK5R1	2
BP	GO:0051654	establishment of mitochondrion localization	2/158	29/18723	0.0247513988467435	0.212622500415735	0.189438550086791	MAP1B/UBB	2
BP	GO:0030073	insulin secretion	5/158	195/18723	0.0249797688146376	0.213894290525337	0.190571666637986	RAC1/DYNLL1/VGF/SELENOT/CNR1	5
BP	GO:1903844	regulation of cellular response to transforming growth factor beta stimulus	4/158	131/18723	0.0250624293209781	0.213914260518477	0.190589459141312	HSP90AB1/PEG10/DKK3/HSPA5	4
BP	GO:0007568	aging	7/158	339/18723	0.0251684292465046	0.214132674387993	0.190784057580701	PRNP/IGFBP5/B2M/TIMP2/SLC32A1/CNR1/JUND	7
BP	GO:0032412	regulation of ion transmembrane transporter activity	6/158	267/18723	0.0259504196801351	0.220082699389171	0.196085303248489	TMSB4X/PRNP/CALM3/YWHAH/ATP1B2/TCAF1	6
BP	GO:0001933	negative regulation of protein phosphorylation	7/158	342/18723	0.0262391322812083	0.220174993862506	0.196167534109172	PRNP/THY1/YWHAG/CALM3/PPP2R1A/INPP5F/CAMK2N2	7
BP	GO:0044788	modulation by host of viral process	2/158	30/18723	0.0263746988517234	0.220174993862506	0.196167534109172	NUCKS1/CFL1	2
BP	GO:0045939	negative regulation of steroid metabolic process	2/158	30/18723	0.0263746988517234	0.220174993862506	0.196167534109172	DKK3/PROX1	2
BP	GO:0050858	negative regulation of antigen receptor-mediated signaling pathway	2/158	30/18723	0.0263746988517234	0.220174993862506	0.196167534109172	PRNP/THY1	2
BP	GO:1903019	negative regulation of glycoprotein metabolic process	2/158	30/18723	0.0263746988517234	0.220174993862506	0.196167534109172	ITM2B/ITM2C	2
BP	GO:1901983	regulation of protein acetylation	3/158	77/18723	0.0273842575829379	0.227888368573011	0.203039857210335	EID1/SET/NAP1L2	3
BP	GO:0006473	protein acetylation	5/158	201/18723	0.0279826391561924	0.231895698508349	0.206610235562511	EID1/MORF4L1/SET/NAP1L2/USP22	5
BP	GO:0097106	postsynaptic density organization	2/158	31/18723	0.0280399605406265	0.231895698508349	0.206610235562511	LRRC4/LRRTM2	2
BP	GO:1903305	regulation of regulated secretory pathway	4/158	136/18723	0.0282478019971754	0.23289132110984	0.207497297381892	CALM3/ARF1/SYN1/CNR1	4
BP	GO:0032103	positive regulation of response to external stimulus	8/158	427/18723	0.0286849924378642	0.235765848339606	0.210058391666491	TMSB4X/SCG2/HSP90AA1/RAC1/CD81/IL6ST/RPS19/CNR1	8
BP	GO:0050714	positive regulation of protein secretion	4/158	137/18723	0.02891248782172	0.236904477136124	0.211072866559212	RAC1/ARF1/DYNLL1/TMED10	4
BP	GO:0001895	retina homeostasis	3/158	79/18723	0.0292481370322758	0.238919597904756	0.212868262417661	B2M/ACTG1/ATP1B2	3
BP	GO:1903322	positive regulation of protein modification by small protein conjugation or removal	4/158	138/18723	0.0295864239127461	0.240943874249672	0.214671815545887	FAM107A/SKP1/UBB/HSPA5	4
BP	GO:0010644	cell communication by electrical coupling	2/158	32/18723	0.0297463697185828	0.241507873660323	0.215174317540711	CALM3/ATP1B2	2
BP	GO:1903829	positive regulation of cellular protein localization	6/158	276/18723	0.0298536513124104	0.241642168525681	0.21529396915109	PRNP/HSP90AB1/NPTN/CD81/CDK5R1/TCAF1	6
BP	GO:0021766	hippocampus development	3/158	80/18723	0.0302046908673105	0.243742702362569	0.217165464800376	SLC32A1/PROX1/CDK5R1	3
BP	GO:0022898	regulation of transmembrane transporter activity	6/158	278/18723	0.0307706110551211	0.246813666384902	0.219901576785805	TMSB4X/PRNP/CALM3/YWHAH/ATP1B2/TCAF1	6
BP	GO:0031349	positive regulation of defense response	6/158	278/18723	0.0307706110551211	0.246813666384902	0.219901576785805	CCK/HSP90AA1/CD81/IL6ST/RPS19/CNR1	6
BP	GO:0050768	negative regulation of neurogenesis	4/158	140/18723	0.0309621160893676	0.247603949387345	0.220605688842847	THY1/B2M/YWHAH/CDK5R1	4
BP	GO:0021954	central nervous system neuron development	3/158	81/18723	0.0311776149071093	0.247838771634723	0.220814906521993	HSP90AB1/HSP90AA1/UBB	3
BP	GO:1903533	regulation of protein targeting	3/158	81/18723	0.0311776149071093	0.247838771634723	0.220814906521993	PRNP/CDK5R1/TCAF1	3
BP	GO:0021696	cerebellar cortex morphogenesis	2/158	33/18723	0.031493122790407	0.248124810623828	0.221069756367416	PROX1/FAIM2	2
BP	GO:0070570	regulation of neuron projection regeneration	2/158	33/18723	0.031493122790407	0.248124810623828	0.221069756367416	THY1/INPP5F	2
BP	GO:0099084	postsynaptic specialization organization	2/158	33/18723	0.031493122790407	0.248124810623828	0.221069756367416	LRRC4/LRRTM2	2
BP	GO:0006836	neurotransmitter transport	5/158	208/18723	0.031764864955168	0.249527537981158	0.222319533019558	CALM3/SLC32A1/SYN1/CNR1/NAPB	5
BP	GO:1904062	regulation of cation transmembrane transport	7/158	357/18723	0.0320614130635253	0.251056977752023	0.223682205606285	TMSB4X/PRNP/THY1/CALM3/YWHAH/ATP1B2/ARF1	7
BP	GO:1905897	regulation of response to endoplasmic reticulum stress	3/158	82/18723	0.0321668757055953	0.251056977752023	0.223682205606285	CLU/TMBIM6/HSPA5	3
BP	GO:0050729	positive regulation of inflammatory response	4/158	142/18723	0.032375005359335	0.251056977752023	0.223682205606285	CD81/IL6ST/RPS19/CNR1	4
BP	GO:0032956	regulation of actin cytoskeleton organization	7/158	358/18723	0.0324779705927943	0.251056977752023	0.223682205606285	TMSB4X/FAM107A/ACTG1/RAC1/PROX1/ARF1/CDK5R1	7
BP	GO:0071900	regulation of protein serine/threonine kinase activity	7/158	359/18723	0.0328981451503831	0.251056977752023	0.223682205606285	HSP90AB1/THY1/CCNG2/CALM3/CCNI/PROX1/CDK5R1	7
BP	GO:0046785	microtubule polymerization	3/158	83/18723	0.0331724366732919	0.251056977752023	0.223682205606285	MAP1B/RAC1/CDK5R1	3
BP	GO:0007616	long-term memory	2/158	34/18723	0.0332794266415562	0.251056977752023	0.223682205606285	PRNP/PJA2	2
BP	GO:0010922	positive regulation of phosphatase activity	2/158	34/18723	0.0332794266415562	0.251056977752023	0.223682205606285	HSP90AB1/CALM3	2
BP	GO:0048261	negative regulation of receptor-mediated endocytosis	2/158	34/18723	0.0332794266415562	0.251056977752023	0.223682205606285	RAC1/LRRTM2	2
BP	GO:0051085	chaperone cofactor-dependent protein refolding	2/158	34/18723	0.0332794266415562	0.251056977752023	0.223682205606285	HSPA13/HSPA5	2
BP	GO:0051973	positive regulation of telomerase activity	2/158	34/18723	0.0332794266415562	0.251056977752023	0.223682205606285	HSP90AB1/HSP90AA1	2
BP	GO:0070050	neuron cellular homeostasis	2/158	34/18723	0.0332794266415562	0.251056977752023	0.223682205606285	CALB2/CNR1	2
BP	GO:1904893	negative regulation of receptor signaling pathway via STAT	2/158	34/18723	0.0332794266415562	0.251056977752023	0.223682205606285	PPP2R1A/INPP5F	2
BP	GO:1990000	amyloid fibril formation	2/158	34/18723	0.0332794266415562	0.251056977752023	0.223682205606285	B2M/CLU	2
BP	GO:0007015	actin filament organization	8/158	442/18723	0.0341568580834418	0.256948342023179	0.228931186797733	TMSB4X/FAM107A/ACTG1/RAC1/MARCKSL1/PROX1/ARF1/CFL1	8
BP	GO:0043524	negative regulation of neuron apoptotic process	4/158	145/18723	0.0345643161680664	0.258494398481838	0.230308664220433	HSP90AB1/SET/FAIM2/VSTM2L	4
BP	GO:0051961	negative regulation of nervous system development	4/158	145/18723	0.0345643161680664	0.258494398481838	0.230308664220433	THY1/B2M/YWHAH/CDK5R1	4
BP	GO:0001505	regulation of neurotransmitter levels	5/158	213/18723	0.0346535862778881	0.258494398481838	0.230308664220433	CALM3/SLC32A1/SYN1/CNR1/NAPB	5
BP	GO:0010765	positive regulation of sodium ion transport	2/158	35/18723	0.035104498520321	0.259057747773831	0.230810586984294	ATP1B2/ARF1	2
BP	GO:0021955	central nervous system neuron axonogenesis	2/158	35/18723	0.035104498520321	0.259057747773831	0.230810586984294	HSP90AB1/HSP90AA1	2
BP	GO:0030433	ubiquitin-dependent ERAD pathway	3/158	85/18723	0.0352322974925712	0.259057747773831	0.230810586984294	RHBDD2/ERLEC1/HSPA5	3
BP	GO:0042509	regulation of tyrosine phosphorylation of STAT protein	3/158	85/18723	0.0352322974925712	0.259057747773831	0.230810586984294	PPP2R1A/INPP5F/IL6ST	3
BP	GO:0007189	adenylate cyclase-activating G protein-coupled receptor signaling pathway	4/158	146/18723	0.0353127910033424	0.259057747773831	0.230810586984294	VIP/GNG2/APLP1/CNR1	4
BP	GO:0048813	dendrite morphogenesis	4/158	146/18723	0.0353127910033424	0.259057747773831	0.230810586984294	YWHAH/CFL1/CDK5R1/TMEM106B	4
BP	GO:0097193	intrinsic apoptotic signaling pathway	6/158	288/18723	0.0356319545928394	0.26068103044157	0.232256870018103	CLU/ARL6IP5/MOAP1/UBB/TMBIM6/HINT1	6
BP	GO:0046928	regulation of neurotransmitter secretion	3/158	86/18723	0.0362865091207622	0.264742393941342	0.235875390218307	CALM3/SYN1/CNR1	3
BP	GO:0006874	cellular calcium ion homeostasis	8/158	448/18723	0.0365321290807962	0.265806174158908	0.23682317787781	PRNP/THY1/CALB2/CALM3/NPTN/TMBIM6/SELENOT/CNR1	8
BP	GO:0035774	positive regulation of insulin secretion involved in cellular response to glucose stimulus	2/158	36/18723	0.0369675659212395	0.2675125762181	0.238343517123781	RAC1/DYNLL1	2
BP	GO:0051955	regulation of amino acid transport	2/158	36/18723	0.0369675659212395	0.2675125762181	0.238343517123781	CCK/ARL6IP5	2
BP	GO:0008154	actin polymerization or depolymerization	5/158	218/18723	0.0377004161010568	0.272076444653426	0.242409750083532	TMSB4X/FAM107A/RAC1/ARF1/CFL1	5
BP	GO:0007260	tyrosine phosphorylation of STAT protein	3/158	88/18723	0.0384432527796879	0.276013675756974	0.245917673046315	PPP2R1A/INPP5F/IL6ST	3
BP	GO:0002369	T cell cytokine production	2/158	37/18723	0.0388678664697204	0.276013675756974	0.245917673046315	B2M/CD81	2
BP	GO:0002724	regulation of T cell cytokine production	2/158	37/18723	0.0388678664697204	0.276013675756974	0.245917673046315	B2M/CD81	2
BP	GO:0003016	respiratory system process	2/158	37/18723	0.0388678664697204	0.276013675756974	0.245917673046315	YWHAZ/ZFAND5	2
BP	GO:0045730	respiratory burst	2/158	37/18723	0.0388678664697204	0.276013675756974	0.245917673046315	RAC1/RPS19	2
BP	GO:0051954	positive regulation of amine transport	2/158	37/18723	0.0388678664697204	0.276013675756974	0.245917673046315	CCK/VIP	2
BP	GO:0046879	hormone secretion	6/158	295/18723	0.0393139936660087	0.27843926896963	0.248078784219439	VIP/RAC1/DYNLL1/VGF/SELENOT/CNR1	6
BP	GO:0010810	regulation of cell-substrate adhesion	5/158	221/18723	0.0396050737684078	0.279756794284536	0.249252649096723	THY1/FAM107A/ACTG1/SPOCK2/RAC1	5
BP	GO:0018108	peptidyl-tyrosine phosphorylation	7/158	375/18723	0.0401214716044798	0.282654706038967	0.251834578102193	PRNP/CCK/THY1/PPP2R1A/INPP5F/CD81/IL6ST	7
BP	GO:0002028	regulation of sodium ion transport	3/158	90/18723	0.0406640688381976	0.28496951398979	0.253896983826309	YWHAH/ATP1B2/ARF1	3
BP	GO:0035304	regulation of protein dephosphorylation	3/158	90/18723	0.0406640688381976	0.28496951398979	0.253896983826309	HSP90AB1/YWHAB/CALM3	3
BP	GO:0051930	regulation of sensory perception of pain	2/158	38/18723	0.0408046478078642	0.285204139402473	0.254106026133239	CCK/VIP	2
BP	GO:0018212	peptidyl-tyrosine modification	7/158	378/18723	0.0415825987239339	0.289332971200941	0.257784658018033	PRNP/CCK/THY1/PPP2R1A/INPP5F/CD81/IL6ST	7
BP	GO:0055074	calcium ion homeostasis	8/158	460/18723	0.0416126654036652	0.289332971200941	0.257784658018033	PRNP/THY1/CALB2/CALM3/NPTN/TMBIM6/SELENOT/CNR1	8
BP	GO:0030900	forebrain development	7/158	379/18723	0.042077252896715	0.291043440166109	0.259308620722339	B2M/SLC32A1/ATP1B2/PROX1/APLP1/CDK5R1/UBB	7
BP	GO:0051346	negative regulation of hydrolase activity	7/158	379/18723	0.042077252896715	0.291043440166109	0.259308620722339	PRNP/TIMP2/PEBP1/SPOCK2/PCSK1N/TMBIM6/TMED10	7
BP	GO:0007618	mating	2/158	39/18723	0.0427771674814711	0.292984796863496	0.261038295602632	VIP/CNR1	2
BP	GO:0051084	'de novo' posttranslational protein folding	2/158	39/18723	0.0427771674814711	0.292984796863496	0.261038295602632	HSPA13/HSPA5	2
BP	GO:0051931	regulation of sensory perception	2/158	39/18723	0.0427771674814711	0.292984796863496	0.261038295602632	CCK/VIP	2
BP	GO:0051495	positive regulation of cytoskeleton organization	5/158	226/18723	0.0429080250757654	0.292984796863496	0.261038295602632	MAP1B/RAC1/PROX1/ARF1/CDK5R1	5
BP	GO:0071241	cellular response to inorganic substance	5/158	226/18723	0.0429080250757654	0.292984796863496	0.261038295602632	PRNP/B2M/GUCY1B1/HSPA5/JUND	5
BP	GO:0007411	axon guidance	5/158	227/18723	0.0435879740473787	0.296866431939052	0.264496684621865	RAC1/FZD3/NPTN/CDK5R1/VSTM2L	5
BP	GO:0051591	response to cAMP	3/158	93/18723	0.04411440583328	0.299245459588808	0.266616307651906	IGFBP5/VGF/HSPA5	3
BP	GO:0007034	vacuolar transport	4/158	157/18723	0.0441653523710728	0.299245459588808	0.266616307651906	CLU/PSAP/ARF1/TMEM106B	4
BP	GO:0097485	neuron projection guidance	5/158	228/18723	0.044274393945922	0.299245459588808	0.266616307651906	RAC1/FZD3/NPTN/CDK5R1/VSTM2L	5
BP	GO:0045777	positive regulation of blood pressure	2/158	40/18723	0.0447846928282227	0.301165750003932	0.268327213277018	TAC3/CNR1	2
BP	GO:0051281	positive regulation of release of sequestered calcium ion into cytosol	2/158	40/18723	0.0447846928282227	0.301165750003932	0.268327213277018	THY1/CALM3	2
BP	GO:0001738	morphogenesis of a polarized epithelium	3/158	94/18723	0.0452960278609539	0.303837083611386	0.270707269782819	ACTG1/RAC1/FZD3	3
BP	GO:0009914	hormone transport	6/158	306/18723	0.0455746024489411	0.30493760382294	0.271687791377713	VIP/RAC1/DYNLL1/VGF/SELENOT/CNR1	6
BP	GO:0008585	female gonad development	3/158	95/18723	0.0464932920737692	0.31030485411641	0.276469806976061	VGF/UBB/HSPA5	3
BP	GO:0060402	calcium ion transport into cytosol	4/158	160/18723	0.046776907336509	0.31097000451096	0.277062430645178	PRNP/THY1/CALM3/TMBIM6	4
BP	GO:0071634	regulation of transforming growth factor beta production	2/158	41/18723	0.0468265008670277	0.31097000451096	0.277062430645178	HSP90AB1/ATP6AP2	2
BP	GO:0007188	adenylate cyclase-modulating G protein-coupled receptor signaling pathway	5/158	233/18723	0.0478037770593947	0.316670294301413	0.282141171751442	PSAP/VIP/GNG2/APLP1/CNR1	5
BP	GO:0032409	regulation of transporter activity	6/158	310/18723	0.0479969582821092	0.317161041948528	0.282578409214769	TMSB4X/PRNP/CALM3/YWHAH/ATP1B2/TCAF1	6
BP	GO:0007212	dopamine receptor signaling pathway	2/158	42/18723	0.0489018781885175	0.318612393973891	0.283871508594245	NSG2/GNG2	2
BP	GO:0016601	Rac protein signal transduction	2/158	42/18723	0.0489018781885175	0.318612393973891	0.283871508594245	RAC1/KBTBD6	2
BP	GO:0045214	sarcomere organization	2/158	42/18723	0.0489018781885175	0.318612393973891	0.283871508594245	ACTG1/PROX1	2
BP	GO:0051452	intracellular pH reduction	2/158	42/18723	0.0489018781885175	0.318612393973891	0.283871508594245	ATP6AP2/TMEM106B	2
BP	GO:0072595	maintenance of protein localization in organelle	2/158	42/18723	0.0489018781885175	0.318612393973891	0.283871508594245	SKP1/HSPA5	2
BP	GO:1901216	positive regulation of neuron death	3/158	97/18723	0.0489344608093584	0.318612393973891	0.283871508594245	PRNP/CLU/CDK5R1	3
BP	GO:0002861	regulation of inflammatory response to antigenic stimulus	2/158	43/18723	0.0510101208466835	0.328910294950892	0.293046546166496	CD81/CNR1	2
BP	GO:0006458	'de novo' protein folding	2/158	43/18723	0.0510101208466835	0.328910294950892	0.293046546166496	HSPA13/HSPA5	2
BP	GO:0071604	transforming growth factor beta production	2/158	43/18723	0.0510101208466835	0.328910294950892	0.293046546166496	HSP90AB1/ATP6AP2	2
BP	GO:1903793	positive regulation of anion transport	2/158	43/18723	0.0510101208466835	0.328910294950892	0.293046546166496	CCK/TCAF1	2
BP	GO:0060996	dendritic spine development	3/158	99/18723	0.0514373179947823	0.330863714541317	0.294786968625068	ARF1/CFL1/CDK5R1	3
BP	GO:0032970	regulation of actin filament-based process	7/158	397/18723	0.0516413373755076	0.331375617905968	0.295243055026998	TMSB4X/FAM107A/ACTG1/RAC1/PROX1/ARF1/CDK5R1	7
BP	GO:0016049	cell growth	8/158	482/18723	0.0521063182355433	0.333333769248311	0.296987693296319	IGFBP5/HSP90AB1/HSP90AA1/FAM107A/MAP1B/PPP2R1A/H3-3B/CDK5R1	8
BP	GO:0043112	receptor metabolic process	4/158	166/18723	0.0522528821596366	0.333333769248311	0.296987693296319	INPP5F/ARF1/CD81/LRRTM2	4
BP	GO:0045807	positive regulation of endocytosis	3/158	100/18723	0.0527116849976822	0.333333769248311	0.296987693296319	B2M/CLU/ARF1	3
BP	GO:0046545	development of primary female sexual characteristics	3/158	100/18723	0.0527116849976822	0.333333769248311	0.296987693296319	VGF/UBB/HSPA5	3
BP	GO:0051588	regulation of neurotransmitter transport	3/158	100/18723	0.0527116849976822	0.333333769248311	0.296987693296319	CALM3/SYN1/CNR1	3
BP	GO:0110020	regulation of actomyosin structure organization	3/158	100/18723	0.0527116849976822	0.333333769248311	0.296987693296319	ACTG1/RAC1/PROX1	3
BP	GO:0032886	regulation of microtubule-based process	5/158	240/18723	0.0530181456296697	0.333333769248311	0.296987693296319	FAM107A/MAP1B/RAC1/CDK5R1/MAPRE2	5
BP	GO:0008542	visual learning	2/158	44/18723	0.0531505342516421	0.333333769248311	0.296987693296319	CCK/NPTN	2
BP	GO:0050999	regulation of nitric-oxide synthase activity	2/158	44/18723	0.0531505342516421	0.333333769248311	0.296987693296319	CALM3/CNR1	2
BP	GO:0007156	homophilic cell adhesion via plasma membrane adhesion molecules	4/158	167/18723	0.0531982170223553	0.333333769248311	0.296987693296319	PCDH10/CADM3/NPTN/VSTM2L	4
BP	GO:0051963	regulation of synapse assembly	3/158	101/18723	0.0540012364196979	0.337571109355999	0.300763001952061	SLITRK4/LRRN3/LRRTM2	3
BP	GO:0072503	cellular divalent inorganic cation homeostasis	8/158	486/18723	0.0541823411601845	0.337910010561057	0.301064950018627	PRNP/THY1/CALB2/CALM3/NPTN/TMBIM6/SELENOT/CNR1	8
BP	GO:0014897	striated muscle hypertrophy	3/158	102/18723	0.0553058889796366	0.341200951498523	0.303997053057561	IGFBP5/INPP5F/IL6ST	3
BP	GO:0045833	negative regulation of lipid metabolic process	3/158	102/18723	0.0553058889796366	0.341200951498523	0.303997053057561	DKK3/PROX1/CNR1	3
BP	GO:0035307	positive regulation of protein dephosphorylation	2/158	45/18723	0.0553224330635178	0.341200951498523	0.303997053057561	HSP90AB1/CALM3	2
BP	GO:0060421	positive regulation of heart growth	2/158	45/18723	0.0553224330635178	0.341200951498523	0.303997053057561	BASP1/PROX1	2
BP	GO:0043543	protein acylation	5/158	243/18723	0.055350661302051	0.341200951498523	0.303997053057561	EID1/MORF4L1/SET/NAP1L2/USP22	5
BP	GO:0007259	receptor signaling pathway via JAK-STAT	4/158	170/18723	0.0560899874048556	0.34495989944372	0.307346132516214	PPP2R1A/INPP5F/CDK5R1/IL6ST	4
BP	GO:0019233	sensory perception of pain	3/158	103/18723	0.0566255575503507	0.345066040632915	0.307440700273372	CCK/VIP/CNR1	3
BP	GO:0030004	cellular monovalent inorganic cation homeostasis	3/158	103/18723	0.0566255575503507	0.345066040632915	0.307440700273372	ATP1B2/ATP6AP2/TMEM106B	3
BP	GO:0046425	regulation of receptor signaling pathway via JAK-STAT	3/158	103/18723	0.0566255575503507	0.345066040632915	0.307440700273372	PPP2R1A/INPP5F/CDK5R1	3
BP	GO:0090277	positive regulation of peptide hormone secretion	3/158	103/18723	0.0566255575503507	0.345066040632915	0.307440700273372	RAC1/DYNLL1/SELENOT	3
BP	GO:0035094	response to nicotine	2/158	46/18723	0.057525141087433	0.347368368970145	0.309491987137066	B2M/CNR1	2
BP	GO:0043462	regulation of ATPase activity	2/158	46/18723	0.057525141087433	0.347368368970145	0.309491987137066	ATP1B2/GABARAPL2	2
BP	GO:0045851	pH reduction	2/158	46/18723	0.057525141087433	0.347368368970145	0.309491987137066	ATP6AP2/TMEM106B	2
BP	GO:0061462	protein localization to lysosome	2/158	46/18723	0.057525141087433	0.347368368970145	0.309491987137066	CLU/CD81	2
BP	GO:0014896	muscle hypertrophy	3/158	104/18723	0.0579601552129821	0.348254162158567	0.310281195132285	IGFBP5/INPP5F/IL6ST	3
BP	GO:0001678	cellular glucose homeostasis	4/158	172/18723	0.058064156214196	0.348254162158567	0.310281195132285	NUCKS1/RAC1/DYNLL1/SELENOT	4
BP	GO:1990138	neuron projection extension	4/158	172/18723	0.058064156214196	0.348254162158567	0.310281195132285	HSP90AB1/HSP90AA1/MAP1B/CDK5R1	4
BP	GO:0000041	transition metal ion transport	3/158	105/18723	0.0593095933102948	0.352850400187643	0.314376268167262	FTH1/B2M/FTL	3
BP	GO:0010761	fibroblast migration	2/158	47/18723	0.0597579911695933	0.352850400187643	0.314376268167262	RAC1/ZFAND5	2
BP	GO:0016574	histone ubiquitination	2/158	47/18723	0.0597579911695933	0.352850400187643	0.314376268167262	SKP1/USP22	2
BP	GO:0043618	regulation of transcription from RNA polymerase II promoter in response to stress	2/158	47/18723	0.0597579911695933	0.352850400187643	0.314376268167262	TMBIM6/HSPA5	2
BP	GO:0046677	response to antibiotic	2/158	47/18723	0.0597579911695933	0.352850400187643	0.314376268167262	HSP90AA1/HSPA5	2
BP	GO:0051972	regulation of telomerase activity	2/158	47/18723	0.0597579911695933	0.352850400187643	0.314376268167262	HSP90AB1/HSP90AA1	2
BP	GO:0061001	regulation of dendritic spine morphogenesis	2/158	47/18723	0.0597579911695933	0.352850400187643	0.314376268167262	CFL1/CDK5R1	2
BP	GO:0043161	proteasome-mediated ubiquitin-dependent protein catabolic process	7/158	412/18723	0.0605842855747992	0.355007888773446	0.316298508328694	HSP90AB1/CLU/SKP1/RHBDD2/ERLEC1/HSPA5/KBTBD6	7
BP	GO:0002793	positive regulation of peptide secretion	3/158	106/18723	0.0606737814991035	0.355007888773446	0.316298508328694	RAC1/DYNLL1/SELENOT	3
BP	GO:0007218	neuropeptide signaling pathway	3/158	106/18723	0.0606737814991035	0.355007888773446	0.316298508328694	CPE/TAC3/PCSK1N	3
BP	GO:0042116	macrophage activation	3/158	106/18723	0.0606737814991035	0.355007888773446	0.316298508328694	CLU/PJA2/JUND	3
BP	GO:1905475	regulation of protein localization to membrane	4/158	175/18723	0.0610945529459632	0.355007888773446	0.316298508328694	PRNP/CD81/CDK5R1/TCAF1	4
BP	GO:0019216	regulation of lipid metabolic process	6/158	331/18723	0.0620091901961409	0.355007888773446	0.316298508328694	PSAP/DKK3/PROX1/ARF1/CD81/CNR1	6
BP	GO:0002673	regulation of acute inflammatory response	2/158	48/18723	0.0620203250944581	0.355007888773446	0.316298508328694	IL6ST/CNR1	2
BP	GO:0032527	protein exit from endoplasmic reticulum	2/158	48/18723	0.0620203250944581	0.355007888773446	0.316298508328694	CD81/ERLEC1	2
BP	GO:0090199	regulation of release of cytochrome c from mitochondria	2/158	48/18723	0.0620203250944581	0.355007888773446	0.316298508328694	CLU/MOAP1	2
BP	GO:0006275	regulation of DNA replication	3/158	107/18723	0.0620526278018156	0.355007888773446	0.316298508328694	NUCKS1/PPP2R1A/RAC1	3
BP	GO:0008637	apoptotic mitochondrial changes	3/158	107/18723	0.0620526278018156	0.355007888773446	0.316298508328694	CCK/CLU/MOAP1	3
BP	GO:0036503	ERAD pathway	3/158	107/18723	0.0620526278018156	0.355007888773446	0.316298508328694	RHBDD2/ERLEC1/HSPA5	3
BP	GO:0071868	cellular response to monoamine stimulus	3/158	107/18723	0.0620526278018156	0.355007888773446	0.316298508328694	NSG2/GNG2/APLP1	3
BP	GO:0071870	cellular response to catecholamine stimulus	3/158	107/18723	0.0620526278018156	0.355007888773446	0.316298508328694	NSG2/GNG2/APLP1	3
BP	GO:0010634	positive regulation of epithelial cell migration	4/158	176/18723	0.0621230477538212	0.355007888773446	0.316298508328694	TMSB4X/RAC1/PROX1/MAPRE2	4
BP	GO:0009266	response to temperature stimulus	4/158	178/18723	0.0642074574530713	0.365163128241339	0.325346439929631	HSP90AB1/HSP90AA1/PCSK1N/VGF	4
BP	GO:0048168	regulation of neuronal synaptic plasticity	2/158	49/18723	0.0643114934829846	0.365163128241339	0.325346439929631	NCDN/NPTN	2
BP	GO:1901799	negative regulation of proteasomal protein catabolic process	2/158	49/18723	0.0643114934829846	0.365163128241339	0.325346439929631	HSP90AB1/GABARAPL2	2
BP	GO:0034766	negative regulation of ion transmembrane transport	3/158	109/18723	0.0648539189696614	0.366679376255219	0.326697359163296	ARL6IP5/CALM3/YWHAQ	3
BP	GO:0043266	regulation of potassium ion transport	3/158	109/18723	0.0648539189696614	0.366679376255219	0.326697359163296	PRNP/VIP/ATP1B2	3
BP	GO:0051924	regulation of calcium ion transport	5/158	255/18723	0.065267162714588	0.368234013366415	0.32808248162061	PRNP/SARAF/THY1/CALM3/TMBIM6	5
BP	GO:0034976	response to endoplasmic reticulum stress	5/158	256/18723	0.0661357866131512	0.371857276041115	0.331310670670859	CLU/RHBDD2/ERLEC1/TMBIM6/HSPA5	5
BP	GO:0010721	negative regulation of cell development	4/158	180/18723	0.0663282786780058	0.371857276041115	0.331310670670859	THY1/B2M/YWHAH/CDK5R1	4
BP	GO:0015698	inorganic anion transport	4/158	180/18723	0.0663282786780058	0.371857276041115	0.331310670670859	PRNP/GABRA1/GABRG2/PCYOX1	4
BP	GO:0007632	visual behavior	2/158	50/18723	0.066630855691936	0.371987355781186	0.331426566765141	CCK/NPTN	2
BP	GO:0051646	mitochondrion localization	2/158	50/18723	0.066630855691936	0.371987355781186	0.331426566765141	MAP1B/UBB	2
BP	GO:0008361	regulation of cell size	4/158	181/18723	0.0674022848457525	0.374105644513801	0.33331388135032	HSP90AB1/MAP1B/RAC1/CDK5R1	4
BP	GO:0097696	receptor signaling pathway via STAT	4/158	181/18723	0.0674022848457525	0.374105644513801	0.33331388135032	PPP2R1A/INPP5F/CDK5R1/IL6ST	4
BP	GO:0001938	positive regulation of endothelial cell proliferation	3/158	111/18723	0.0677127002086564	0.374105644513801	0.33331388135032	SCG2/VIP/PROX1	3
BP	GO:0071867	response to monoamine	3/158	111/18723	0.0677127002086564	0.374105644513801	0.33331388135032	NSG2/GNG2/APLP1	3
BP	GO:0071869	response to catecholamine	3/158	111/18723	0.0677127002086564	0.374105644513801	0.33331388135032	NSG2/GNG2/APLP1	3
BP	GO:0048608	reproductive structure development	7/158	424/18723	0.068385827009623	0.376329287898311	0.335295062917878	HSP90AB1/PSAP/BASP1/CTSB/VGF/UBB/HSPA5	7
BP	GO:0060401	cytosolic calcium ion transport	4/158	182/18723	0.068485321777294	0.376329287898311	0.335295062917878	PRNP/THY1/CALM3/TMBIM6	4
BP	GO:1903307	positive regulation of regulated secretory pathway	2/158	51/18723	0.0689777797142421	0.376329287898311	0.335295062917878	ARF1/CNR1	2
BP	GO:0002821	positive regulation of adaptive immune response	3/158	112/18723	0.0691634037111321	0.376329287898311	0.335295062917878	B2M/CD81/IL6ST	3
BP	GO:0061458	reproductive system development	7/158	427/18723	0.0704266232106605	0.376329287898311	0.335295062917878	HSP90AB1/PSAP/BASP1/CTSB/VGF/UBB/HSPA5	7
BP	GO:0031623	receptor internalization	3/158	113/18723	0.0706281819167238	0.376329287898311	0.335295062917878	ARF1/CD81/LRRTM2	3
BP	GO:0031103	axon regeneration	2/158	52/18723	0.0713516420804032	0.376329287898311	0.335295062917878	MAP1B/INPP5F	2
BP	GO:0048260	positive regulation of receptor-mediated endocytosis	2/158	52/18723	0.0713516420804032	0.376329287898311	0.335295062917878	B2M/CLU	2
BP	GO:0060071	Wnt signaling pathway, planar cell polarity pathway	2/158	52/18723	0.0713516420804032	0.376329287898311	0.335295062917878	RAC1/FZD3	2
BP	GO:0031330	negative regulation of cellular catabolic process	5/158	262/18723	0.0714832997466513	0.376329287898311	0.335295062917878	HSP90AB1/TIMP2/VIP/GABARAPL2/CNR1	5
BP	GO:0043433	negative regulation of DNA-binding transcription factor activity	4/158	185/18723	0.0717883564426703	0.376329287898311	0.335295062917878	TMSB4X/PRNP/PROX1/MTURN	4
BP	GO:0051896	regulation of protein kinase B signaling	4/158	185/18723	0.0717883564426703	0.376329287898311	0.335295062917878	IGFBP5/HSP90AB1/HSP90AA1/INPP5F	4
BP	GO:0046660	female sex differentiation	3/158	114/18723	0.0721069327779842	0.376329287898311	0.335295062917878	VGF/UBB/HSPA5	3
BP	GO:1903008	organelle disassembly	3/158	114/18723	0.0721069327779842	0.376329287898311	0.335295062917878	MAP1LC3B/GABARAPL2/KLC1	3
BP	GO:1904892	regulation of receptor signaling pathway via STAT	3/158	114/18723	0.0721069327779842	0.376329287898311	0.335295062917878	PPP2R1A/INPP5F/CDK5R1	3
BP	GO:0008347	glial cell migration	2/158	53/18723	0.0737518277609256	0.376329287898311	0.335295062917878	ATP1B2/CDK5R1	2
BP	GO:0031279	regulation of cyclase activity	2/158	53/18723	0.0737518277609256	0.376329287898311	0.335295062917878	TIMP2/CALM3	2
BP	GO:0043113	receptor clustering	2/158	53/18723	0.0737518277609256	0.376329287898311	0.335295062917878	THY1/CD81	2
BP	GO:0043620	regulation of DNA-templated transcription in response to stress	2/158	53/18723	0.0737518277609256	0.376329287898311	0.335295062917878	TMBIM6/HSPA5	2
BP	GO:0045744	negative regulation of G protein-coupled receptor signaling pathway	2/158	53/18723	0.0737518277609256	0.376329287898311	0.335295062917878	YWHAB/APLP1	2
BP	GO:0045806	negative regulation of endocytosis	2/158	53/18723	0.0737518277609256	0.376329287898311	0.335295062917878	RAC1/LRRTM2	2
BP	GO:0071320	cellular response to cAMP	2/158	53/18723	0.0737518277609256	0.376329287898311	0.335295062917878	IGFBP5/HSPA5	2
BP	GO:0097479	synaptic vesicle localization	2/158	53/18723	0.0737518277609256	0.376329287898311	0.335295062917878	ARF1/SYN1	2
BP	GO:0061136	regulation of proteasomal protein catabolic process	4/158	187/18723	0.0740350420494612	0.376329287898311	0.335295062917878	HSP90AB1/CLU/GABARAPL2/UBB	4
BP	GO:0007006	mitochondrial membrane organization	3/158	116/18723	0.0751059380585415	0.376329287898311	0.335295062917878	HSP90AA1/CALM3/MOAP1	3
BP	GO:0001906	cell killing	4/158	188/18723	0.0751716974616843	0.376329287898311	0.335295062917878	HSP90AB1/B2M/TUBB/RPS19	4
BP	GO:0007215	glutamate receptor signaling pathway	2/158	54/18723	0.0761777300697788	0.376329287898311	0.335295062917878	PRNP/CDK5R1	2
BP	GO:0010524	positive regulation of calcium ion transport into cytosol	2/158	54/18723	0.0761777300697788	0.376329287898311	0.335295062917878	THY1/CALM3	2
BP	GO:0014888	striated muscle adaptation	2/158	54/18723	0.0761777300697788	0.376329287898311	0.335295062917878	IGFBP5/INPP5F	2
BP	GO:0070839	metal ion export	2/158	54/18723	0.0761777300697788	0.376329287898311	0.335295062917878	CALM3/ATP1B2	2
BP	GO:2000179	positive regulation of neural precursor cell proliferation	2/158	54/18723	0.0761777300697788	0.376329287898311	0.335295062917878	FZD3/PROX1	2
BP	GO:0046578	regulation of Ras protein signal transduction	4/158	189/18723	0.0763171879563158	0.376329287898311	0.335295062917878	TIMP2/RAC1/MAPRE2/KBTBD6	4
BP	GO:0001894	tissue homeostasis	5/158	268/18723	0.077062291490619	0.376329287898311	0.335295062917878	B2M/ACTG1/ATP1B2/RAC1/NCDN	5
BP	GO:0050708	regulation of protein secretion	5/158	268/18723	0.077062291490619	0.376329287898311	0.335295062917878	RAC1/ARF1/DYNLL1/TMED10/CNR1	5
BP	GO:0098900	regulation of action potential	2/158	55/18723	0.0786287505688658	0.376329287898311	0.335295062917878	CALM3/CNR1	2
BP	GO:0030041	actin filament polymerization	4/158	191/18723	0.0786345499440395	0.376329287898311	0.335295062917878	TMSB4X/FAM107A/RAC1/ARF1	4
BP	GO:0050821	protein stabilization	4/158	191/18723	0.0786345499440395	0.376329287898311	0.335295062917878	HSP90AB1/HSP90AA1/CLU/ATP1B2	4
BP	GO:0007565	female pregnancy	4/158	193/18723	0.080986872543751	0.376329287898311	0.335295062917878	IGFBP5/TAC3/CTSB/CNR1	4
BP	GO:0050731	positive regulation of peptidyl-tyrosine phosphorylation	4/158	193/18723	0.080986872543751	0.376329287898311	0.335295062917878	PRNP/CCK/CD81/IL6ST	4
BP	GO:0002090	regulation of receptor internalization	2/158	56/18723	0.0811042989734941	0.376329287898311	0.335295062917878	ARF1/LRRTM2	2
BP	GO:0002711	positive regulation of T cell mediated immunity	2/158	56/18723	0.0811042989734941	0.376329287898311	0.335295062917878	B2M/CD81	2
BP	GO:0015800	acidic amino acid transport	2/158	56/18723	0.0811042989734941	0.376329287898311	0.335295062917878	CCK/ARL6IP5	2
BP	GO:0046622	positive regulation of organ growth	2/158	56/18723	0.0811042989734941	0.376329287898311	0.335295062917878	BASP1/PROX1	2
BP	GO:0050433	regulation of catecholamine secretion	2/158	56/18723	0.0811042989734941	0.376329287898311	0.335295062917878	VIP/CNR1	2
BP	GO:0090175	regulation of establishment of planar polarity	2/158	56/18723	0.0811042989734941	0.376329287898311	0.335295062917878	RAC1/FZD3	2
BP	GO:0051897	positive regulation of protein kinase B signaling	3/158	120/18723	0.0812669967120033	0.376329287898311	0.335295062917878	IGFBP5/HSP90AB1/HSP90AA1	3
BP	GO:0001820	serotonin secretion	1/158	10/18723	0.0812734309435559	0.376329287898311	0.335295062917878	CNR1	1
BP	GO:0002002	regulation of angiotensin levels in blood	1/158	10/18723	0.0812734309435559	0.376329287898311	0.335295062917878	ATP6AP2	1
BP	GO:0002003	angiotensin maturation	1/158	10/18723	0.0812734309435559	0.376329287898311	0.335295062917878	ATP6AP2	1
BP	GO:0002291	T cell activation via T cell receptor contact with antigen bound to MHC molecule on antigen presenting cell	1/158	10/18723	0.0812734309435559	0.376329287898311	0.335295062917878	CD81	1
BP	GO:0006560	proline metabolic process	1/158	10/18723	0.0812734309435559	0.376329287898311	0.335295062917878	OAT	1
BP	GO:0007191	adenylate cyclase-activating dopamine receptor signaling pathway	1/158	10/18723	0.0812734309435559	0.376329287898311	0.335295062917878	GNG2	1
BP	GO:0017085	response to insecticide	1/158	10/18723	0.0812734309435559	0.376329287898311	0.335295062917878	MAP1B	1
BP	GO:0021548	pons development	1/158	10/18723	0.0812734309435559	0.376329287898311	0.335295062917878	CDK5R1	1
BP	GO:0021903	rostrocaudal neural tube patterning	1/158	10/18723	0.0812734309435559	0.376329287898311	0.335295062917878	ATP6AP2	1
BP	GO:0021932	hindbrain radial glia guided cell migration	1/158	10/18723	0.0812734309435559	0.376329287898311	0.335295062917878	ATP1B2	1
BP	GO:0031915	positive regulation of synaptic plasticity	1/158	10/18723	0.0812734309435559	0.376329287898311	0.335295062917878	MAP1B	1
BP	GO:0031943	regulation of glucocorticoid metabolic process	1/158	10/18723	0.0812734309435559	0.376329287898311	0.335295062917878	DKK3	1
BP	GO:0032342	aldosterone biosynthetic process	1/158	10/18723	0.0812734309435559	0.376329287898311	0.335295062917878	DKK3	1
BP	GO:0034651	cortisol biosynthetic process	1/158	10/18723	0.0812734309435559	0.376329287898311	0.335295062917878	DKK3	1
BP	GO:0034756	regulation of iron ion transport	1/158	10/18723	0.0812734309435559	0.376329287898311	0.335295062917878	B2M	1
BP	GO:0036363	transforming growth factor beta activation	1/158	10/18723	0.0812734309435559	0.376329287898311	0.335295062917878	HSP90AB1	1
BP	GO:0048194	Golgi vesicle budding	1/158	10/18723	0.0812734309435559	0.376329287898311	0.335295062917878	TMED10	1
BP	GO:0048241	epinephrine transport	1/158	10/18723	0.0812734309435559	0.376329287898311	0.335295062917878	VIP	1
BP	GO:0050861	positive regulation of B cell receptor signaling pathway	1/158	10/18723	0.0812734309435559	0.376329287898311	0.335295062917878	CD81	1
BP	GO:0051342	regulation of cyclic-nucleotide phosphodiesterase activity	1/158	10/18723	0.0812734309435559	0.376329287898311	0.335295062917878	CALM3	1
BP	GO:0051351	positive regulation of ligase activity	1/158	10/18723	0.0812734309435559	0.376329287898311	0.335295062917878	TMSB4X	1
BP	GO:0060736	prostate gland growth	1/158	10/18723	0.0812734309435559	0.376329287898311	0.335295062917878	PSAP	1
BP	GO:0070862	negative regulation of protein exit from endoplasmic reticulum	1/158	10/18723	0.0812734309435559	0.376329287898311	0.335295062917878	ERLEC1	1
BP	GO:0071600	otic vesicle morphogenesis	1/158	10/18723	0.0812734309435559	0.376329287898311	0.335295062917878	PROX1	1
BP	GO:0090043	regulation of tubulin deacetylation	1/158	10/18723	0.0812734309435559	0.376329287898311	0.335295062917878	BEX4	1
BP	GO:0097084	vascular associated smooth muscle cell development	1/158	10/18723	0.0812734309435559	0.376329287898311	0.335295062917878	SGCB	1
BP	GO:0097278	complement-dependent cytotoxicity	1/158	10/18723	0.0812734309435559	0.376329287898311	0.335295062917878	HSP90AB1	1
BP	GO:0098917	retrograde trans-synaptic signaling	1/158	10/18723	0.0812734309435559	0.376329287898311	0.335295062917878	CNR1	1
BP	GO:0099171	presynaptic modulation of chemical synaptic transmission	1/158	10/18723	0.0812734309435559	0.376329287898311	0.335295062917878	CNR1	1
BP	GO:1901978	positive regulation of cell cycle checkpoint	1/158	10/18723	0.0812734309435559	0.376329287898311	0.335295062917878	PROX1	1
BP	GO:1902645	tertiary alcohol biosynthetic process	1/158	10/18723	0.0812734309435559	0.376329287898311	0.335295062917878	DKK3	1
BP	GO:1902959	regulation of aspartic-type endopeptidase activity involved in amyloid precursor protein catabolic process	1/158	10/18723	0.0812734309435559	0.376329287898311	0.335295062917878	TMED10	1
BP	GO:1903998	regulation of eating behavior	1/158	10/18723	0.0812734309435559	0.376329287898311	0.335295062917878	CCK	1
BP	GO:1904350	regulation of protein catabolic process in the vacuole	1/158	10/18723	0.0812734309435559	0.376329287898311	0.335295062917878	CD81	1
BP	GO:1904668	positive regulation of ubiquitin protein ligase activity	1/158	10/18723	0.0812734309435559	0.376329287898311	0.335295062917878	SKP1	1
BP	GO:1990535	neuron projection maintenance	1/158	10/18723	0.0812734309435559	0.376329287898311	0.335295062917878	PRNP	1
BP	GO:2000252	negative regulation of feeding behavior	1/158	10/18723	0.0812734309435559	0.376329287898311	0.335295062917878	CCK	1
BP	GO:2001225	regulation of chloride transport	1/158	10/18723	0.0812734309435559	0.376329287898311	0.335295062917878	PRNP	1
BP	GO:2001233	regulation of apoptotic signaling pathway	6/158	356/18723	0.0815477013850007	0.376329287898311	0.335295062917878	SCG2/CLU/ITM2C/FAIM2/UBB/TMBIM6	6
BP	GO:0034249	negative regulation of cellular amide metabolic process	5/158	273/18723	0.0818867175022067	0.376329287898311	0.335295062917878	PRNP/IGFBP5/RTN1/CLU/SRP9	5
BP	GO:0098742	cell-cell adhesion via plasma-membrane adhesion molecules	5/158	273/18723	0.0818867175022067	0.376329287898311	0.335295062917878	PCDH10/CADM3/NPTN/LRRC4/VSTM2L	5
BP	GO:0042177	negative regulation of protein catabolic process	3/158	121/18723	0.0828405990682188	0.376329287898311	0.335295062917878	HSP90AB1/TIMP2/GABARAPL2	3
BP	GO:0043500	muscle adaptation	3/158	121/18723	0.0828405990682188	0.376329287898311	0.335295062917878	IGFBP5/INPP5F/IL6ST	3
BP	GO:0030705	cytoskeleton-dependent intracellular transport	4/158	195/18723	0.0833738893549202	0.376329287898311	0.335295062917878	MAP1B/TUBA1B/TUBB/UBB	4
BP	GO:0051205	protein insertion into membrane	2/158	57/18723	0.0836037930588389	0.376329287898311	0.335295062917878	HSP90AA1/MOAP1	2
BP	GO:0060042	retina morphogenesis in camera-type eye	2/158	57/18723	0.0836037930588389	0.376329287898311	0.335295062917878	THY1/PROX1	2
BP	GO:0090276	regulation of peptide hormone secretion	4/158	196/18723	0.0845803219286004	0.376329287898311	0.335295062917878	RAC1/DYNLL1/SELENOT/CNR1	4
BP	GO:0071248	cellular response to metal ion	4/158	197/18723	0.0857953233625924	0.376329287898311	0.335295062917878	PRNP/B2M/HSPA5/JUND	4
BP	GO:0010811	positive regulation of cell-substrate adhesion	3/158	123/18723	0.08602703634193	0.376329287898311	0.335295062917878	THY1/SPOCK2/RAC1	3
BP	GO:0050852	T cell receptor signaling pathway	3/158	123/18723	0.08602703634193	0.376329287898311	0.335295062917878	PRNP/THY1/CD81	3
BP	GO:0001954	positive regulation of cell-matrix adhesion	2/158	58/18723	0.0861266585673883	0.376329287898311	0.335295062917878	THY1/RAC1	2
BP	GO:0010559	regulation of glycoprotein biosynthetic process	2/158	58/18723	0.0861266585673883	0.376329287898311	0.335295062917878	ITM2B/ITM2C	2
BP	GO:0032387	negative regulation of intracellular transport	2/158	58/18723	0.0861266585673883	0.376329287898311	0.335295062917878	MAP1B/ERLEC1	2
BP	GO:0043525	positive regulation of neuron apoptotic process	2/158	58/18723	0.0861266585673883	0.376329287898311	0.335295062917878	PRNP/CDK5R1	2
BP	GO:0043666	regulation of phosphoprotein phosphatase activity	2/158	58/18723	0.0861266585673883	0.376329287898311	0.335295062917878	HSP90AB1/CALM3	2
BP	GO:0050432	catecholamine secretion	2/158	58/18723	0.0861266585673883	0.376329287898311	0.335295062917878	VIP/CNR1	2
BP	GO:0086065	cell communication involved in cardiac conduction	2/158	58/18723	0.0861266585673883	0.376329287898311	0.335295062917878	CALM3/ATP1B2	2
BP	GO:0007179	transforming growth factor beta receptor signaling pathway	4/158	198/18723	0.0870188574233953	0.376329287898311	0.335295062917878	HSP90AB1/PEG10/DKK3/HSPA5	4
BP	GO:0031099	regeneration	4/158	198/18723	0.0870188574233953	0.376329287898311	0.335295062917878	THY1/MAP1B/INPP5F/CD81	4
BP	GO:0031589	cell-substrate adhesion	6/158	363/18723	0.0875721523017239	0.376329287898311	0.335295062917878	THY1/FAM107A/ACTG1/SPOCK2/ATP1B2/RAC1	6
BP	GO:0051098	regulation of binding	6/158	363/18723	0.0875721523017239	0.376329287898311	0.335295062917878	TMSB4X/HSP90AB1/B2M/NUCKS1/CALM3/TMBIM6	6
BP	GO:0032768	regulation of monooxygenase activity	2/158	59/18723	0.0886723291173614	0.376329287898311	0.335295062917878	CALM3/CNR1	2
BP	GO:0035306	positive regulation of dephosphorylation	2/158	59/18723	0.0886723291173614	0.376329287898311	0.335295062917878	HSP90AB1/CALM3	2
BP	GO:0051055	negative regulation of lipid biosynthetic process	2/158	59/18723	0.0886723291173614	0.376329287898311	0.335295062917878	DKK3/PROX1	2
BP	GO:0001660	fever generation	1/158	11/18723	0.0890305408623776	0.376329287898311	0.335295062917878	CNR1	1
BP	GO:0003157	endocardium development	1/158	11/18723	0.0890305408623776	0.376329287898311	0.335295062917878	PROX1	1
BP	GO:0006122	mitochondrial electron transport, ubiquinol to cytochrome c	1/158	11/18723	0.0890305408623776	0.376329287898311	0.335295062917878	CYCS	1
BP	GO:0006182	cGMP biosynthetic process	1/158	11/18723	0.0890305408623776	0.376329287898311	0.335295062917878	GUCY1B1	1
BP	GO:0006527	arginine catabolic process	1/158	11/18723	0.0890305408623776	0.376329287898311	0.335295062917878	OAT	1
BP	GO:0006705	mineralocorticoid biosynthetic process	1/158	11/18723	0.0890305408623776	0.376329287898311	0.335295062917878	DKK3	1
BP	GO:0007144	female meiosis I	1/158	11/18723	0.0890305408623776	0.376329287898311	0.335295062917878	UBB	1
BP	GO:0021702	cerebellar Purkinje cell differentiation	1/158	11/18723	0.0890305408623776	0.376329287898311	0.335295062917878	FAIM2	1
BP	GO:0031652	positive regulation of heat generation	1/158	11/18723	0.0890305408623776	0.376329287898311	0.335295062917878	CNR1	1
BP	GO:0032341	aldosterone metabolic process	1/158	11/18723	0.0890305408623776	0.376329287898311	0.335295062917878	DKK3	1
BP	GO:0032351	negative regulation of hormone metabolic process	1/158	11/18723	0.0890305408623776	0.376329287898311	0.335295062917878	DKK3	1
BP	GO:0034379	very-low-density lipoprotein particle assembly	1/158	11/18723	0.0890305408623776	0.376329287898311	0.335295062917878	ARF1	1
BP	GO:0034650	cortisol metabolic process	1/158	11/18723	0.0890305408623776	0.376329287898311	0.335295062917878	DKK3	1
BP	GO:0034975	protein folding in endoplasmic reticulum	1/158	11/18723	0.0890305408623776	0.376329287898311	0.335295062917878	HSPA5	1
BP	GO:0042670	retinal cone cell differentiation	1/158	11/18723	0.0890305408623776	0.376329287898311	0.335295062917878	THY1	1
BP	GO:0042989	sequestering of actin monomers	1/158	11/18723	0.0890305408623776	0.376329287898311	0.335295062917878	TMSB4X	1
BP	GO:0045654	positive regulation of megakaryocyte differentiation	1/158	11/18723	0.0890305408623776	0.376329287898311	0.335295062917878	MTURN	1
BP	GO:0045793	positive regulation of cell size	1/158	11/18723	0.0890305408623776	0.376329287898311	0.335295062917878	HSP90AB1	1
BP	GO:0046549	retinal cone cell development	1/158	11/18723	0.0890305408623776	0.376329287898311	0.335295062917878	THY1	1
BP	GO:0055015	ventricular cardiac muscle cell development	1/158	11/18723	0.0890305408623776	0.376329287898311	0.335295062917878	PROX1	1
BP	GO:0060315	negative regulation of ryanodine-sensitive calcium-release channel activity	1/158	11/18723	0.0890305408623776	0.376329287898311	0.335295062917878	CALM3	1
BP	GO:0060742	epithelial cell differentiation involved in prostate gland development	1/158	11/18723	0.0890305408623776	0.376329287898311	0.335295062917878	PSAP	1
BP	GO:0060900	embryonic camera-type eye formation	1/158	11/18723	0.0890305408623776	0.376329287898311	0.335295062917878	PROX1	1
BP	GO:0061635	regulation of protein complex stability	1/158	11/18723	0.0890305408623776	0.376329287898311	0.335295062917878	SCOC	1
BP	GO:0070314	G1 to G0 transition	1/158	11/18723	0.0890305408623776	0.376329287898311	0.335295062917878	CDK5R1	1
BP	GO:0071679	commissural neuron axon guidance	1/158	11/18723	0.0890305408623776	0.376329287898311	0.335295062917878	FZD3	1
BP	GO:0090030	regulation of steroid hormone biosynthetic process	1/158	11/18723	0.0890305408623776	0.376329287898311	0.335295062917878	DKK3	1
BP	GO:0106072	negative regulation of adenylate cyclase-activating G protein-coupled receptor signaling pathway	1/158	11/18723	0.0890305408623776	0.376329287898311	0.335295062917878	APLP1	1
BP	GO:1901844	regulation of cell communication by electrical coupling involved in cardiac conduction	1/158	11/18723	0.0890305408623776	0.376329287898311	0.335295062917878	CALM3	1
BP	GO:1901862	negative regulation of muscle tissue development	1/158	11/18723	0.0890305408623776	0.376329287898311	0.335295062917878	IGFBP5	1
BP	GO:1902065	response to L-glutamate	1/158	11/18723	0.0890305408623776	0.376329287898311	0.335295062917878	TMBIM6	1
BP	GO:1903897	regulation of PERK-mediated unfolded protein response	1/158	11/18723	0.0890305408623776	0.376329287898311	0.335295062917878	HSPA5	1
BP	GO:1903961	positive regulation of anion transmembrane transport	1/158	11/18723	0.0890305408623776	0.376329287898311	0.335295062917878	TCAF1	1
BP	GO:1904181	positive regulation of membrane depolarization	1/158	11/18723	0.0890305408623776	0.376329287898311	0.335295062917878	CCK	1
BP	GO:1990440	positive regulation of transcription from RNA polymerase II promoter in response to endoplasmic reticulum stress	1/158	11/18723	0.0890305408623776	0.376329287898311	0.335295062917878	HSPA5	1
BP	GO:2000615	regulation of histone H3-K9 acetylation	1/158	11/18723	0.0890305408623776	0.376329287898311	0.335295062917878	NAP1L2	1
BP	GO:0002791	regulation of peptide secretion	4/158	200/18723	0.0894913753814938	0.376329287898311	0.335295062917878	RAC1/DYNLL1/SELENOT/CNR1	4
BP	GO:0071902	positive regulation of protein serine/threonine kinase activity	4/158	200/18723	0.0894913753814938	0.376329287898311	0.335295062917878	HSP90AB1/CALM3/PROX1/CDK5R1	4
BP	GO:0032874	positive regulation of stress-activated MAPK cascade	3/158	126/18723	0.0909030836598425	0.376329287898311	0.335295062917878	ARL6IP5/PJA2/MTURN	3
BP	GO:0140694	non-membrane-bounded organelle assembly	6/158	367/18723	0.0911221359510787	0.376329287898311	0.335295062917878	ACTG1/PROX1/TUBB/RPS19/MAPRE2/RPS23	6
BP	GO:0035825	homologous recombination	2/158	60/18723	0.0912402461120876	0.376329287898311	0.335295062917878	NUCKS1/RAD21	2
BP	GO:0051851	modulation by host of symbiont process	2/158	60/18723	0.0912402461120876	0.376329287898311	0.335295062917878	NUCKS1/CFL1	2
BP	GO:0017157	regulation of exocytosis	4/158	202/18723	0.0919975736322589	0.376329287898311	0.335295062917878	CALM3/ARF1/SYN1/CNR1	4
BP	GO:0090087	regulation of peptide transport	4/158	202/18723	0.0919975736322589	0.376329287898311	0.335295062917878	RAC1/DYNLL1/SELENOT/CNR1	4
BP	GO:0051146	striated muscle cell differentiation	5/158	283/18723	0.0920069122421898	0.376329287898311	0.335295062917878	IGFBP5/ACTG1/PROX1/CD81/SGCB	5
BP	GO:0006643	membrane lipid metabolic process	4/158	203/18723	0.0932632058290953	0.376329287898311	0.335295062917878	SERINC1/PSAP/PPP2R1A/PGAP4	4
BP	GO:0060541	respiratory system development	4/158	203/18723	0.0932632058290953	0.376329287898311	0.335295062917878	IGFBP5/BASP1/YWHAZ/PROX1	4
BP	GO:0006900	vesicle budding from membrane	2/158	61/18723	0.093829858650341	0.376329287898311	0.335295062917878	ARF1/TMED10	2
BP	GO:0043030	regulation of macrophage activation	2/158	61/18723	0.093829858650341	0.376329287898311	0.335295062917878	PJA2/JUND	2
BP	GO:0060997	dendritic spine morphogenesis	2/158	61/18723	0.093829858650341	0.376329287898311	0.335295062917878	CFL1/CDK5R1	2
BP	GO:0035303	regulation of dephosphorylation	3/158	128/18723	0.0942167091487929	0.376329287898311	0.335295062917878	HSP90AB1/YWHAB/CALM3	3
BP	GO:0070304	positive regulation of stress-activated protein kinase signaling cascade	3/158	128/18723	0.0942167091487929	0.376329287898311	0.335295062917878	ARL6IP5/PJA2/MTURN	3
BP	GO:0043280	positive regulation of cysteine-type endopeptidase activity involved in apoptotic process	3/158	129/18723	0.0958920525829294	0.376329287898311	0.335295062917878	CCK/ARL6IP5/CYCS	3
BP	GO:0048488	synaptic vesicle endocytosis	2/158	62/18723	0.0964406234376163	0.376329287898311	0.335295062917878	ACTG1/CALM3	2
BP	GO:0060135	maternal process involved in female pregnancy	2/158	62/18723	0.0964406234376163	0.376329287898311	0.335295062917878	CTSB/CNR1	2
BP	GO:0140238	presynaptic endocytosis	2/158	62/18723	0.0964406234376163	0.376329287898311	0.335295062917878	ACTG1/CALM3	2
BP	GO:0008212	mineralocorticoid metabolic process	1/158	12/18723	0.0967225660090083	0.376329287898311	0.335295062917878	DKK3	1
BP	GO:0021670	lateral ventricle development	1/158	12/18723	0.0967225660090083	0.376329287898311	0.335295062917878	ATP1B2	1
BP	GO:0032096	negative regulation of response to food	1/158	12/18723	0.0967225660090083	0.376329287898311	0.335295062917878	CCK	1
BP	GO:0032099	negative regulation of appetite	1/158	12/18723	0.0967225660090083	0.376329287898311	0.335295062917878	CCK	1
BP	GO:0032105	negative regulation of response to extracellular stimulus	1/158	12/18723	0.0967225660090083	0.376329287898311	0.335295062917878	CCK	1
BP	GO:0032108	negative regulation of response to nutrient levels	1/158	12/18723	0.0967225660090083	0.376329287898311	0.335295062917878	CCK	1
BP	GO:0032908	regulation of transforming growth factor beta1 production	1/158	12/18723	0.0967225660090083	0.376329287898311	0.335295062917878	ATP6AP2	1
BP	GO:0033004	negative regulation of mast cell activation	1/158	12/18723	0.0967225660090083	0.376329287898311	0.335295062917878	CNR1	1
BP	GO:0035739	CD4-positive, alpha-beta T cell proliferation	1/158	12/18723	0.0967225660090083	0.376329287898311	0.335295062917878	CD81	1
BP	GO:0043568	positive regulation of insulin-like growth factor receptor signaling pathway	1/158	12/18723	0.0967225660090083	0.376329287898311	0.335295062917878	IGFBP5	1
BP	GO:0046322	negative regulation of fatty acid oxidation	1/158	12/18723	0.0967225660090083	0.376329287898311	0.335295062917878	CNR1	1
BP	GO:0051001	negative regulation of nitric-oxide synthase activity	1/158	12/18723	0.0967225660090083	0.376329287898311	0.335295062917878	CNR1	1
BP	GO:0051340	regulation of ligase activity	1/158	12/18723	0.0967225660090083	0.376329287898311	0.335295062917878	TMSB4X	1
BP	GO:0051549	positive regulation of keratinocyte migration	1/158	12/18723	0.0967225660090083	0.376329287898311	0.335295062917878	MAPRE2	1
BP	GO:0060123	regulation of growth hormone secretion	1/158	12/18723	0.0967225660090083	0.376329287898311	0.335295062917878	SELENOT	1
BP	GO:0060788	ectodermal placode formation	1/158	12/18723	0.0967225660090083	0.376329287898311	0.335295062917878	PROX1	1
BP	GO:0061517	macrophage proliferation	1/158	12/18723	0.0967225660090083	0.376329287898311	0.335295062917878	CLU	1
BP	GO:0070857	regulation of bile acid biosynthetic process	1/158	12/18723	0.0967225660090083	0.376329287898311	0.335295062917878	PROX1	1
BP	GO:0071287	cellular response to manganese ion	1/158	12/18723	0.0967225660090083	0.376329287898311	0.335295062917878	HSPA5	1
BP	GO:0071635	negative regulation of transforming growth factor beta production	1/158	12/18723	0.0967225660090083	0.376329287898311	0.335295062917878	HSP90AB1	1
BP	GO:0071697	ectodermal placode morphogenesis	1/158	12/18723	0.0967225660090083	0.376329287898311	0.335295062917878	PROX1	1
BP	GO:0072520	seminiferous tubule development	1/158	12/18723	0.0967225660090083	0.376329287898311	0.335295062917878	UBB	1
BP	GO:0097201	negative regulation of transcription from RNA polymerase II promoter in response to stress	1/158	12/18723	0.0967225660090083	0.376329287898311	0.335295062917878	TMBIM6	1
BP	GO:0099151	regulation of postsynaptic density assembly	1/158	12/18723	0.0967225660090083	0.376329287898311	0.335295062917878	LRRTM2	1
BP	GO:1902950	regulation of dendritic spine maintenance	1/158	12/18723	0.0967225660090083	0.376329287898311	0.335295062917878	PRNP	1
BP	GO:1903332	regulation of protein folding	1/158	12/18723	0.0967225660090083	0.376329287898311	0.335295062917878	HSPA5	1
BP	GO:1903909	regulation of receptor clustering	1/158	12/18723	0.0967225660090083	0.376329287898311	0.335295062917878	CD81	1
BP	GO:1905214	regulation of RNA binding	1/158	12/18723	0.0967225660090083	0.376329287898311	0.335295062917878	NUCKS1	1
BP	GO:1905245	regulation of aspartic-type peptidase activity	1/158	12/18723	0.0967225660090083	0.376329287898311	0.335295062917878	TMED10	1
BP	GO:1990034	calcium ion export across plasma membrane	1/158	12/18723	0.0967225660090083	0.376329287898311	0.335295062917878	CALM3	1
BP	GO:2000035	regulation of stem cell division	1/158	12/18723	0.0967225660090083	0.376329287898311	0.335295062917878	NAP1L2	1
BP	GO:2000561	regulation of CD4-positive, alpha-beta T cell proliferation	1/158	12/18723	0.0967225660090083	0.376329287898311	0.335295062917878	CD81	1
BP	GO:0009410	response to xenobiotic stimulus	7/158	462/18723	0.096904722877215	0.376329287898311	0.335295062917878	PRNP/HSP90AB1/B2M/MAP1B/TIMP2/FZD3/HSPA5	7
BP	GO:0017038	protein import	4/158	206/18723	0.0971097550704084	0.376329287898311	0.335295062917878	HSP90AB1/HSP90AA1/CLU/TOMM20	4
BP	GO:0030239	myofibril assembly	2/158	63/18723	0.0990720046983405	0.376329287898311	0.335295062917878	ACTG1/PROX1	2
BP	GO:0046683	response to organophosphorus	3/158	131/18723	0.0992792147867975	0.376329287898311	0.335295062917878	IGFBP5/VGF/HSPA5	3
BP	GO:0018205	peptidyl-lysine modification	6/158	376/18723	0.0993923129396791	0.376329287898311	0.335295062917878	EID1/MORF4L1/SET/NAP1L2/USP22/HINT1	6
BP	GO:0044403	biological process involved in symbiotic interaction	5/158	290/18723	0.0994582956258852	0.376329287898311	0.335295062917878	HSP90AB1/NUCKS1/CFL1/CTSB/CD81	5
BP	GO:1901215	negative regulation of neuron death	4/158	208/18723	0.0997150875879466	0.376329287898311	0.335295062917878	HSP90AB1/SET/FAIM2/VSTM2L	4
BP	GO:0016236	macroautophagy	5/158	291/18723	0.100547050512542	0.376329287898311	0.335295062917878	MAP1LC3B/SCOC/GABARAPL2/CDK5R1/ATP6V1G1	5
BP	GO:0045667	regulation of osteoblast differentiation	3/158	132/18723	0.100990797254917	0.376329287898311	0.335295062917878	IGFBP5/IL6ST/JUND	3
BP	GO:0001819	positive regulation of cytokine production	7/158	467/18723	0.101085066235268	0.376329287898311	0.335295062917878	HSP90AA1/B2M/CLU/ATP6AP2/CD81/IL6ST/TMED10	7
BP	GO:0046579	positive regulation of Ras protein signal transduction	2/158	64/18723	0.101723474089009	0.376329287898311	0.335295062917878	RAC1/MAPRE2	2
BP	GO:0050771	negative regulation of axonogenesis	2/158	64/18723	0.101723474089009	0.376329287898311	0.335295062917878	THY1/CDK5R1	2
BP	GO:0055002	striated muscle cell development	2/158	64/18723	0.101723474089009	0.376329287898311	0.335295062917878	ACTG1/PROX1	2
BP	GO:0061178	regulation of insulin secretion involved in cellular response to glucose stimulus	2/158	64/18723	0.101723474089009	0.376329287898311	0.335295062917878	RAC1/DYNLL1	2
BP	GO:1903018	regulation of glycoprotein metabolic process	2/158	64/18723	0.101723474089009	0.376329287898311	0.335295062917878	ITM2B/ITM2C	2
BP	GO:1903051	negative regulation of proteolysis involved in cellular protein catabolic process	2/158	64/18723	0.101723474089009	0.376329287898311	0.335295062917878	HSP90AB1/GABARAPL2	2
BP	GO:0010565	regulation of cellular ketone metabolic process	3/158	133/18723	0.102714222129012	0.376329287898311	0.335295062917878	DKK3/PROX1/CNR1	3
BP	GO:0010595	positive regulation of endothelial cell migration	3/158	133/18723	0.102714222129012	0.376329287898311	0.335295062917878	TMSB4X/RAC1/PROX1	3
BP	GO:0046887	positive regulation of hormone secretion	3/158	133/18723	0.102714222129012	0.376329287898311	0.335295062917878	RAC1/DYNLL1/SELENOT	3
BP	GO:0043491	protein kinase B signaling	4/158	211/18723	0.103683690040915	0.376329287898311	0.335295062917878	IGFBP5/HSP90AB1/HSP90AA1/INPP5F	4
BP	GO:0002551	mast cell chemotaxis	1/158	13/18723	0.10435004901743	0.376329287898311	0.335295062917878	RAC1	1
BP	GO:0002638	negative regulation of immunoglobulin production	1/158	13/18723	0.10435004901743	0.376329287898311	0.335295062917878	TMBIM6	1
BP	GO:0005513	detection of calcium ion	1/158	13/18723	0.10435004901743	0.376329287898311	0.335295062917878	CALM3	1
BP	GO:0006983	ER overload response	1/158	13/18723	0.10435004901743	0.376329287898311	0.335295062917878	HSPA5	1
BP	GO:0010917	negative regulation of mitochondrial membrane potential	1/158	13/18723	0.10435004901743	0.376329287898311	0.335295062917878	ARL6IP5	1
BP	GO:0010958	regulation of amino acid import across plasma membrane	1/158	13/18723	0.10435004901743	0.376329287898311	0.335295062917878	ARL6IP5	1
BP	GO:0014745	negative regulation of muscle adaptation	1/158	13/18723	0.10435004901743	0.376329287898311	0.335295062917878	IGFBP5	1
BP	GO:0015816	glycine transport	1/158	13/18723	0.10435004901743	0.376329287898311	0.335295062917878	SLC32A1	1
BP	GO:0021694	cerebellar Purkinje cell layer formation	1/158	13/18723	0.10435004901743	0.376329287898311	0.335295062917878	FAIM2	1
BP	GO:0021819	layer formation in cerebral cortex	1/158	13/18723	0.10435004901743	0.376329287898311	0.335295062917878	CDK5R1	1
BP	GO:0032905	transforming growth factor beta1 production	1/158	13/18723	0.10435004901743	0.376329287898311	0.335295062917878	ATP6AP2	1
BP	GO:0034112	positive regulation of homotypic cell-cell adhesion	1/158	13/18723	0.10435004901743	0.376329287898311	0.335295062917878	IL6ST	1
BP	GO:0034135	regulation of toll-like receptor 2 signaling pathway	1/158	13/18723	0.10435004901743	0.376329287898311	0.335295062917878	PJA2	1
BP	GO:0034309	primary alcohol biosynthetic process	1/158	13/18723	0.10435004901743	0.376329287898311	0.335295062917878	DKK3	1
BP	GO:0035745	T-helper 2 cell cytokine production	1/158	13/18723	0.10435004901743	0.376329287898311	0.335295062917878	CD81	1
BP	GO:0043970	histone H3-K9 acetylation	1/158	13/18723	0.10435004901743	0.376329287898311	0.335295062917878	NAP1L2	1
BP	GO:0048012	hepatocyte growth factor receptor signaling pathway	1/158	13/18723	0.10435004901743	0.376329287898311	0.335295062917878	RAC1	1
BP	GO:0048207	vesicle targeting, rough ER to cis-Golgi	1/158	13/18723	0.10435004901743	0.376329287898311	0.335295062917878	TMED10	1
BP	GO:0048208	COPII vesicle coating	1/158	13/18723	0.10435004901743	0.376329287898311	0.335295062917878	TMED10	1
BP	GO:0048711	positive regulation of astrocyte differentiation	1/158	13/18723	0.10435004901743	0.376329287898311	0.335295062917878	IL6ST	1
BP	GO:0051280	negative regulation of release of sequestered calcium ion into cytosol	1/158	13/18723	0.10435004901743	0.376329287898311	0.335295062917878	CALM3	1
BP	GO:0051956	negative regulation of amino acid transport	1/158	13/18723	0.10435004901743	0.376329287898311	0.335295062917878	ARL6IP5	1
BP	GO:0061744	motor behavior	1/158	13/18723	0.10435004901743	0.376329287898311	0.335295062917878	ATP1B2	1
BP	GO:0071696	ectodermal placode development	1/158	13/18723	0.10435004901743	0.376329287898311	0.335295062917878	PROX1	1
BP	GO:0090042	tubulin deacetylation	1/158	13/18723	0.10435004901743	0.376329287898311	0.335295062917878	BEX4	1
BP	GO:0099150	regulation of postsynaptic specialization assembly	1/158	13/18723	0.10435004901743	0.376329287898311	0.335295062917878	LRRTM2	1
BP	GO:0106070	regulation of adenylate cyclase-activating G protein-coupled receptor signaling pathway	1/158	13/18723	0.10435004901743	0.376329287898311	0.335295062917878	APLP1	1
BP	GO:1900121	negative regulation of receptor binding	1/158	13/18723	0.10435004901743	0.376329287898311	0.335295062917878	B2M	1
BP	GO:1903025	regulation of RNA polymerase II regulatory region sequence-specific DNA binding	1/158	13/18723	0.10435004901743	0.376329287898311	0.335295062917878	TMSB4X	1
BP	GO:1903789	regulation of amino acid transmembrane transport	1/158	13/18723	0.10435004901743	0.376329287898311	0.335295062917878	ARL6IP5	1
BP	GO:1905907	negative regulation of amyloid fibril formation	1/158	13/18723	0.10435004901743	0.376329287898311	0.335295062917878	CLU	1
BP	GO:2000551	regulation of T-helper 2 cell cytokine production	1/158	13/18723	0.10435004901743	0.376329287898311	0.335295062917878	CD81	1
BP	GO:0002720	positive regulation of cytokine production involved in immune response	2/158	65/18723	0.104394510612235	0.376329287898311	0.335295062917878	B2M/CD81	2
BP	GO:0045453	bone resorption	2/158	65/18723	0.104394510612235	0.376329287898311	0.335295062917878	RAC1/NCDN	2
BP	GO:0070936	protein K48-linked ubiquitination	2/158	65/18723	0.104394510612235	0.376329287898311	0.335295062917878	SKP1/KBTBD6	2
BP	GO:0001508	action potential	3/158	134/18723	0.104449369850505	0.376329287898311	0.335295062917878	CALM3/YWHAH/CNR1	3
BP	GO:0032147	activation of protein kinase activity	3/158	134/18723	0.104449369850505	0.376329287898311	0.335295062917878	PRNP/CDK5R1/RPLP1	3
BP	GO:0032535	regulation of cellular component size	6/158	383/18723	0.106091886212153	0.376329287898311	0.335295062917878	TMSB4X/HSP90AB1/MAP1B/RAC1/ARF1/CDK5R1	6
BP	GO:2000573	positive regulation of DNA biosynthetic process	2/158	66/18723	0.107084600531714	0.376329287898311	0.335295062917878	HSP90AB1/HSP90AA1	2
BP	GO:0043624	cellular protein complex disassembly	3/158	136/18723	0.107954353099174	0.376329287898311	0.335295062917878	MAP1B/CFL1/NAPB	3
BP	GO:0010720	positive regulation of cell development	5/158	298/18723	0.108335502976219	0.376329287898311	0.335295062917878	MAP1B/RAC1/FZD3/NPTN/IL6ST	5
BP	GO:0031669	cellular response to nutrient levels	4/158	215/18723	0.109086446016713	0.376329287898311	0.335295062917878	FAM107A/MAP1LC3B/GABARAPL2/HSPA5	4
BP	GO:0006513	protein monoubiquitination	2/158	67/18723	0.109793237288071	0.376329287898311	0.335295062917878	SKP1/UBB	2
BP	GO:0032890	regulation of organic acid transport	2/158	67/18723	0.109793237288071	0.376329287898311	0.335295062917878	CCK/ARL6IP5	2
BP	GO:0043967	histone H4 acetylation	2/158	67/18723	0.109793237288071	0.376329287898311	0.335295062917878	MORF4L1/USP22	2
BP	GO:0070527	platelet aggregation	2/158	67/18723	0.109793237288071	0.376329287898311	0.335295062917878	ACTG1/IL6ST	2
BP	GO:0072665	protein localization to vacuole	2/158	67/18723	0.109793237288071	0.376329287898311	0.335295062917878	CLU/CD81	2
BP	GO:0050870	positive regulation of T cell activation	4/158	216/18723	0.11045670719558	0.376329287898311	0.335295062917878	THY1/B2M/CD81/IL6ST	4
BP	GO:0000724	double-strand break repair via homologous recombination	3/158	138/18723	0.111504780946483	0.376329287898311	0.335295062917878	NUCKS1/MORF4L1/RAD21	3
BP	GO:0001771	immunological synapse formation	1/158	14/18723	0.111913528026262	0.376329287898311	0.335295062917878	CD81	1
BP	GO:0001921	positive regulation of receptor recycling	1/158	14/18723	0.111913528026262	0.376329287898311	0.335295062917878	INPP5F	1
BP	GO:0002091	negative regulation of receptor internalization	1/158	14/18723	0.111913528026262	0.376329287898311	0.335295062917878	LRRTM2	1
BP	GO:0002475	antigen processing and presentation via MHC class Ib	1/158	14/18723	0.111913528026262	0.376329287898311	0.335295062917878	B2M	1
BP	GO:0002864	regulation of acute inflammatory response to antigenic stimulus	1/158	14/18723	0.111913528026262	0.376329287898311	0.335295062917878	CNR1	1
BP	GO:0003214	cardiac left ventricle morphogenesis	1/158	14/18723	0.111913528026262	0.376329287898311	0.335295062917878	CPE	1
BP	GO:0003376	sphingosine-1-phosphate receptor signaling pathway	1/158	14/18723	0.111913528026262	0.376329287898311	0.335295062917878	RAC1	1
BP	GO:0015812	gamma-aminobutyric acid transport	1/158	14/18723	0.111913528026262	0.376329287898311	0.335295062917878	SLC32A1	1
BP	GO:0030007	cellular potassium ion homeostasis	1/158	14/18723	0.111913528026262	0.376329287898311	0.335295062917878	ATP1B2	1
BP	GO:0031650	regulation of heat generation	1/158	14/18723	0.111913528026262	0.376329287898311	0.335295062917878	CNR1	1
BP	GO:0033604	negative regulation of catecholamine secretion	1/158	14/18723	0.111913528026262	0.376329287898311	0.335295062917878	CNR1	1
BP	GO:0033605	positive regulation of catecholamine secretion	1/158	14/18723	0.111913528026262	0.376329287898311	0.335295062917878	VIP	1
BP	GO:0035437	maintenance of protein localization in endoplasmic reticulum	1/158	14/18723	0.111913528026262	0.376329287898311	0.335295062917878	HSPA5	1
BP	GO:0036295	cellular response to increased oxygen levels	1/158	14/18723	0.111913528026262	0.376329287898311	0.335295062917878	ATP6V1G1	1
BP	GO:0042921	glucocorticoid receptor signaling pathway	1/158	14/18723	0.111913528026262	0.376329287898311	0.335295062917878	YWHAH	1
BP	GO:0043922	negative regulation by host of viral transcription	1/158	14/18723	0.111913528026262	0.376329287898311	0.335295062917878	NUCKS1	1
BP	GO:0044154	histone H3-K14 acetylation	1/158	14/18723	0.111913528026262	0.376329287898311	0.335295062917878	NAP1L2	1
BP	GO:0045837	negative regulation of membrane potential	1/158	14/18723	0.111913528026262	0.376329287898311	0.335295062917878	ARL6IP5	1
BP	GO:0048681	negative regulation of axon regeneration	1/158	14/18723	0.111913528026262	0.376329287898311	0.335295062917878	INPP5F	1
BP	GO:0050930	induction of positive chemotaxis	1/158	14/18723	0.111913528026262	0.376329287898311	0.335295062917878	SCG2	1
BP	GO:0051547	regulation of keratinocyte migration	1/158	14/18723	0.111913528026262	0.376329287898311	0.335295062917878	MAPRE2	1
BP	GO:0051645	Golgi localization	1/158	14/18723	0.111913528026262	0.376329287898311	0.335295062917878	YWHAZ	1
BP	GO:0060576	intestinal epithelial cell development	1/158	14/18723	0.111913528026262	0.376329287898311	0.335295062917878	IL6ST	1
BP	GO:0060841	venous blood vessel development	1/158	14/18723	0.111913528026262	0.376329287898311	0.335295062917878	PROX1	1
BP	GO:0070307	lens fiber cell development	1/158	14/18723	0.111913528026262	0.376329287898311	0.335295062917878	PROX1	1
BP	GO:0071236	cellular response to antibiotic	1/158	14/18723	0.111913528026262	0.376329287898311	0.335295062917878	HSPA5	1
BP	GO:0071481	cellular response to X-ray	1/158	14/18723	0.111913528026262	0.376329287898311	0.335295062917878	NUCKS1	1
BP	GO:0090128	regulation of synapse maturation	1/158	14/18723	0.111913528026262	0.376329287898311	0.335295062917878	YWHAZ	1
BP	GO:0097091	synaptic vesicle clustering	1/158	14/18723	0.111913528026262	0.376329287898311	0.335295062917878	SYN1	1
BP	GO:0097531	mast cell migration	1/158	14/18723	0.111913528026262	0.376329287898311	0.335295062917878	RAC1	1
BP	GO:1900037	regulation of cellular response to hypoxia	1/158	14/18723	0.111913528026262	0.376329287898311	0.335295062917878	TMBIM6	1
BP	GO:1903894	regulation of IRE1-mediated unfolded protein response	1/158	14/18723	0.111913528026262	0.376329287898311	0.335295062917878	HSPA5	1
BP	GO:1904152	regulation of retrograde protein transport, ER to cytosol	1/158	14/18723	0.111913528026262	0.376329287898311	0.335295062917878	ERLEC1	1
BP	GO:1905049	negative regulation of metallopeptidase activity	1/158	14/18723	0.111913528026262	0.376329287898311	0.335295062917878	TIMP2	1
BP	GO:2001171	positive regulation of ATP biosynthetic process	1/158	14/18723	0.111913528026262	0.376329287898311	0.335295062917878	TMSB4X	1
BP	GO:2001256	regulation of store-operated calcium entry	1/158	14/18723	0.111913528026262	0.376329287898311	0.335295062917878	SARAF	1
BP	GO:0007585	respiratory gaseous exchange by respiratory system	2/158	68/18723	0.112519921415612	0.376329287898311	0.335295062917878	YWHAZ/ZFAND5	2
BP	GO:0046686	response to cadmium ion	2/158	68/18723	0.112519921415612	0.376329287898311	0.335295062917878	PRNP/B2M	2
BP	GO:0051926	negative regulation of calcium ion transport	2/158	68/18723	0.112519921415612	0.376329287898311	0.335295062917878	CALM3/TMBIM6	2
BP	GO:1901607	alpha-amino acid biosynthetic process	2/158	68/18723	0.112519921415612	0.376329287898311	0.335295062917878	AASDHPPT/OAT	2
BP	GO:0051656	establishment of organelle localization	6/158	390/18723	0.113021282768517	0.376329287898311	0.335295062917878	MAP1B/YWHAZ/ARF1/CFL1/UBB/TMED10	6
BP	GO:0007163	establishment or maintenance of cell polarity	4/158	218/18723	0.113220392693301	0.376329287898311	0.335295062917878	HSP90AB1/HSP90AA1/MAP1B/RAC1	4
BP	GO:0042445	hormone metabolic process	4/158	218/18723	0.113220392693301	0.376329287898311	0.335295062917878	DKK3/ATP6AP2/PCSK1N/CTSB	4
BP	GO:0097191	extrinsic apoptotic signaling pathway	4/158	219/18723	0.114613722808173	0.376329287898311	0.335295062917878	SCG2/ITM2C/MOAP1/FAIM2	4
BP	GO:0000725	recombinational repair	3/158	140/18723	0.115099680665164	0.376329287898311	0.335295062917878	NUCKS1/MORF4L1/RAD21	3
BP	GO:0090287	regulation of cellular response to growth factor stimulus	5/158	304/18723	0.11524030225222	0.376329287898311	0.335295062917878	HSP90AB1/PEG10/DKK3/NPTN/HSPA5	5
BP	GO:0007004	telomere maintenance via telomerase	2/158	69/18723	0.115264160459945	0.376329287898311	0.335295062917878	HSP90AB1/HSP90AA1	2
BP	GO:0034605	cellular response to heat	2/158	69/18723	0.115264160459945	0.376329287898311	0.335295062917878	HSP90AB1/HSP90AA1	2
BP	GO:0045669	positive regulation of osteoblast differentiation	2/158	69/18723	0.115264160459945	0.376329287898311	0.335295062917878	IL6ST/JUND	2
BP	GO:0050810	regulation of steroid biosynthetic process	2/158	69/18723	0.115264160459945	0.376329287898311	0.335295062917878	DKK3/PROX1	2
BP	GO:0044706	multi-multicellular organism process	4/158	220/18723	0.116014647649782	0.376329287898311	0.335295062917878	IGFBP5/TAC3/CTSB/CNR1	4
BP	GO:0097529	myeloid leukocyte migration	4/158	220/18723	0.116014647649782	0.376329287898311	0.335295062917878	SCG2/RAC1/CD81/RPS19	4
BP	GO:0016241	regulation of macroautophagy	3/158	141/18723	0.116913501899629	0.376329287898311	0.335295062917878	SCOC/CDK5R1/ATP6V1G1	3
BP	GO:0031333	negative regulation of protein-containing complex assembly	3/158	141/18723	0.116913501899629	0.376329287898311	0.335295062917878	TMSB4X/CLU/HSPA5	3
BP	GO:0050921	positive regulation of chemotaxis	3/158	141/18723	0.116913501899629	0.376329287898311	0.335295062917878	TMSB4X/SCG2/RAC1	3
BP	GO:0008406	gonad development	4/158	221/18723	0.117423119057734	0.376329287898311	0.335295062917878	BASP1/VGF/UBB/HSPA5	4
BP	GO:1903050	regulation of proteolysis involved in cellular protein catabolic process	4/158	221/18723	0.117423119057734	0.376329287898311	0.335295062917878	HSP90AB1/CLU/GABARAPL2/UBB	4
BP	GO:0003407	neural retina development	2/158	70/18723	0.118025468896475	0.376329287898311	0.335295062917878	THY1/GPM6A	2
BP	GO:0097553	calcium ion transmembrane import into cytosol	3/158	142/18723	0.118738073767405	0.376329287898311	0.335295062917878	PRNP/THY1/CALM3	3
BP	GO:0002679	respiratory burst involved in defense response	1/158	15/18723	0.119413536715761	0.376329287898311	0.335295062917878	RPS19	1
BP	GO:0006704	glucocorticoid biosynthetic process	1/158	15/18723	0.119413536715761	0.376329287898311	0.335295062917878	DKK3	1
BP	GO:0007000	nucleolus organization	1/158	15/18723	0.119413536715761	0.376329287898311	0.335295062917878	RPS19	1
BP	GO:0014048	regulation of glutamate secretion	1/158	15/18723	0.119413536715761	0.376329287898311	0.335295062917878	CCK	1
BP	GO:0014733	regulation of skeletal muscle adaptation	1/158	15/18723	0.119413536715761	0.376329287898311	0.335295062917878	IGFBP5	1
BP	GO:0018146	keratan sulfate biosynthetic process	1/158	15/18723	0.119413536715761	0.376329287898311	0.335295062917878	B4GAT1	1
BP	GO:0021542	dentate gyrus development	1/158	15/18723	0.119413536715761	0.376329287898311	0.335295062917878	PROX1	1
BP	GO:0030252	growth hormone secretion	1/158	15/18723	0.119413536715761	0.376329287898311	0.335295062917878	SELENOT	1
BP	GO:0031958	corticosteroid receptor signaling pathway	1/158	15/18723	0.119413536715761	0.376329287898311	0.335295062917878	YWHAH	1
BP	GO:0032486	Rap protein signal transduction	1/158	15/18723	0.119413536715761	0.376329287898311	0.335295062917878	TIMP2	1
BP	GO:0035627	ceramide transport	1/158	15/18723	0.119413536715761	0.376329287898311	0.335295062917878	PSAP	1
BP	GO:0036376	sodium ion export across plasma membrane	1/158	15/18723	0.119413536715761	0.376329287898311	0.335295062917878	ATP1B2	1
BP	GO:0042994	cytoplasmic sequestering of transcription factor	1/158	15/18723	0.119413536715761	0.376329287898311	0.335295062917878	TMSB4X	1
BP	GO:0043584	nose development	1/158	15/18723	0.119413536715761	0.376329287898311	0.335295062917878	PROX1	1
BP	GO:0044793	negative regulation by host of viral process	1/158	15/18723	0.119413536715761	0.376329287898311	0.335295062917878	NUCKS1	1
BP	GO:0046007	negative regulation of activated T cell proliferation	1/158	15/18723	0.119413536715761	0.376329287898311	0.335295062917878	PRNP	1
BP	GO:0046184	aldehyde biosynthetic process	1/158	15/18723	0.119413536715761	0.376329287898311	0.335295062917878	DKK3	1
BP	GO:0048308	organelle inheritance	1/158	15/18723	0.119413536715761	0.376329287898311	0.335295062917878	YWHAZ	1
BP	GO:0048313	Golgi inheritance	1/158	15/18723	0.119413536715761	0.376329287898311	0.335295062917878	YWHAZ	1
BP	GO:0051284	positive regulation of sequestering of calcium ion	1/158	15/18723	0.119413536715761	0.376329287898311	0.335295062917878	CALM3	1
BP	GO:0051938	L-glutamate import	1/158	15/18723	0.119413536715761	0.376329287898311	0.335295062917878	ARL6IP5	1
BP	GO:0055012	ventricular cardiac muscle cell differentiation	1/158	15/18723	0.119413536715761	0.376329287898311	0.335295062917878	PROX1	1
BP	GO:0060628	regulation of ER to Golgi vesicle-mediated transport	1/158	15/18723	0.119413536715761	0.376329287898311	0.335295062917878	ARF1	1
BP	GO:0070863	positive regulation of protein exit from endoplasmic reticulum	1/158	15/18723	0.119413536715761	0.376329287898311	0.335295062917878	CD81	1
BP	GO:0070885	negative regulation of calcineurin-NFAT signaling cascade	1/158	15/18723	0.119413536715761	0.376329287898311	0.335295062917878	PRNP	1
BP	GO:0071380	cellular response to prostaglandin E stimulus	1/158	15/18723	0.119413536715761	0.376329287898311	0.335295062917878	GNG2	1
BP	GO:0071599	otic vesicle development	1/158	15/18723	0.119413536715761	0.376329287898311	0.335295062917878	PROX1	1
BP	GO:0072075	metanephric mesenchyme development	1/158	15/18723	0.119413536715761	0.376329287898311	0.335295062917878	BASP1	1
BP	GO:0098712	L-glutamate import across plasma membrane	1/158	15/18723	0.119413536715761	0.376329287898311	0.335295062917878	ARL6IP5	1
BP	GO:0106057	negative regulation of calcineurin-mediated signaling	1/158	15/18723	0.119413536715761	0.376329287898311	0.335295062917878	PRNP	1
BP	GO:1900102	negative regulation of endoplasmic reticulum unfolded protein response	1/158	15/18723	0.119413536715761	0.376329287898311	0.335295062917878	HSPA5	1
BP	GO:1901660	calcium ion export	1/158	15/18723	0.119413536715761	0.376329287898311	0.335295062917878	CALM3	1
BP	GO:1901841	regulation of high voltage-gated calcium channel activity	1/158	15/18723	0.119413536715761	0.376329287898311	0.335295062917878	CALM3	1
BP	GO:1904251	regulation of bile acid metabolic process	1/158	15/18723	0.119413536715761	0.376329287898311	0.335295062917878	PROX1	1
BP	GO:1904889	regulation of excitatory synapse assembly	1/158	15/18723	0.119413536715761	0.376329287898311	0.335295062917878	LRRTM2	1
BP	GO:1905146	lysosomal protein catabolic process	1/158	15/18723	0.119413536715761	0.376329287898311	0.335295062917878	TMEM106B	1
BP	GO:2001028	positive regulation of endothelial cell chemotaxis	1/158	15/18723	0.119413536715761	0.376329287898311	0.335295062917878	TMSB4X	1
BP	GO:0002274	myeloid leukocyte activation	4/158	223/18723	0.120262506903973	0.378025110595208	0.336805976354962	CLU/PJA2/CNR1/JUND	4
BP	GO:0006865	amino acid transport	3/158	143/18723	0.120573273201335	0.378025110595208	0.336805976354962	CCK/ARL6IP5/SLC32A1	3
BP	GO:0030010	establishment of cell polarity	3/158	143/18723	0.120573273201335	0.378025110595208	0.336805976354962	HSP90AB1/HSP90AA1/MAP1B	3
BP	GO:0034763	negative regulation of transmembrane transport	3/158	143/18723	0.120573273201335	0.378025110595208	0.336805976354962	ARL6IP5/CALM3/YWHAQ	3
BP	GO:0003208	cardiac ventricle morphogenesis	2/158	71/18723	0.120803368049764	0.378025110595208	0.336805976354962	CPE/PROX1	2
BP	GO:0050795	regulation of behavior	2/158	71/18723	0.120803368049764	0.378025110595208	0.336805976354962	CCK/CNR1	2
BP	GO:2001234	negative regulation of apoptotic signaling pathway	4/158	224/18723	0.121693325020994	0.37827901385159	0.337032194486426	SCG2/CLU/FAIM2/TMBIM6	4
BP	GO:0060326	cell chemotaxis	5/158	310/18723	0.122351291455569	0.37827901385159	0.337032194486426	CXCL14/TMSB4X/SCG2/RAC1/RPS19	5
BP	GO:0033135	regulation of peptidyl-serine phosphorylation	3/158	144/18723	0.122418976882001	0.37827901385159	0.337032194486426	HSP90AB1/HSP90AA1/INPP5F	3
BP	GO:0016485	protein processing	4/158	225/18723	0.123131493079465	0.37827901385159	0.337032194486426	PRNP/CPE/ATP6AP2/PCSK1N	4
BP	GO:0050769	positive regulation of neurogenesis	4/158	225/18723	0.123131493079465	0.37827901385159	0.337032194486426	MAP1B/FZD3/NPTN/IL6ST	4
BP	GO:0001736	establishment of planar polarity	2/158	72/18723	0.123597386013741	0.37827901385159	0.337032194486426	RAC1/FZD3	2
BP	GO:0007164	establishment of tissue polarity	2/158	72/18723	0.123597386013741	0.37827901385159	0.337032194486426	RAC1/FZD3	2
BP	GO:0014743	regulation of muscle hypertrophy	2/158	72/18723	0.123597386013741	0.37827901385159	0.337032194486426	IGFBP5/IL6ST	2
BP	GO:0035567	non-canonical Wnt signaling pathway	2/158	72/18723	0.123597386013741	0.37827901385159	0.337032194486426	RAC1/FZD3	2
BP	GO:0051057	positive regulation of small GTPase mediated signal transduction	2/158	72/18723	0.123597386013741	0.37827901385159	0.337032194486426	RAC1/MAPRE2	2
BP	GO:0071479	cellular response to ionizing radiation	2/158	72/18723	0.123597386013741	0.37827901385159	0.337032194486426	NUCKS1/HSPA5	2
BP	GO:0045137	development of primary sexual characteristics	4/158	227/18723	0.126029678225666	0.37827901385159	0.337032194486426	BASP1/VGF/UBB/HSPA5	4
BP	GO:0071826	ribonucleoprotein complex subunit organization	4/158	227/18723	0.126029678225666	0.37827901385159	0.337032194486426	HSP90AB1/HSP90AA1/KLC1/RPS19	4
BP	GO:0032456	endocytic recycling	2/158	73/18723	0.126407057572755	0.37827901385159	0.337032194486426	ARL4C/INPP5F	2
BP	GO:0050848	regulation of calcium-mediated signaling	2/158	73/18723	0.126407057572755	0.37827901385159	0.337032194486426	PRNP/CALM3	2
BP	GO:0051937	catecholamine transport	2/158	73/18723	0.126407057572755	0.37827901385159	0.337032194486426	VIP/CNR1	2
BP	GO:1904427	positive regulation of calcium ion transmembrane transport	2/158	73/18723	0.126407057572755	0.37827901385159	0.337032194486426	THY1/CALM3	2
BP	GO:0001991	regulation of systemic arterial blood pressure by circulatory renin-angiotensin	1/158	16/18723	0.126850604344525	0.37827901385159	0.337032194486426	ATP6AP2	1
BP	GO:0002399	MHC class II protein complex assembly	1/158	16/18723	0.126850604344525	0.37827901385159	0.337032194486426	B2M	1
BP	GO:0002503	peptide antigen assembly with MHC class II protein complex	1/158	16/18723	0.126850604344525	0.37827901385159	0.337032194486426	B2M	1
BP	GO:0002693	positive regulation of cellular extravasation	1/158	16/18723	0.126850604344525	0.37827901385159	0.337032194486426	THY1	1
BP	GO:0002830	positive regulation of type 2 immune response	1/158	16/18723	0.126850604344525	0.37827901385159	0.337032194486426	CD81	1
BP	GO:0009048	dosage compensation by inactivation of X chromosome	1/158	16/18723	0.126850604344525	0.37827901385159	0.337032194486426	XIST	1
BP	GO:0010649	regulation of cell communication by electrical coupling	1/158	16/18723	0.126850604344525	0.37827901385159	0.337032194486426	CALM3	1
BP	GO:0021535	cell migration in hindbrain	1/158	16/18723	0.126850604344525	0.37827901385159	0.337032194486426	ATP1B2	1
BP	GO:0034116	positive regulation of heterotypic cell-cell adhesion	1/158	16/18723	0.126850604344525	0.37827901385159	0.337032194486426	THY1	1
BP	GO:0035067	negative regulation of histone acetylation	1/158	16/18723	0.126850604344525	0.37827901385159	0.337032194486426	SET	1
BP	GO:0036342	post-anal tail morphogenesis	1/158	16/18723	0.126850604344525	0.37827901385159	0.337032194486426	FZD3	1
BP	GO:0043923	positive regulation by host of viral transcription	1/158	16/18723	0.126850604344525	0.37827901385159	0.337032194486426	NUCKS1	1
BP	GO:0045721	negative regulation of gluconeogenesis	1/158	16/18723	0.126850604344525	0.37827901385159	0.337032194486426	FAM3C	1
BP	GO:0050862	positive regulation of T cell receptor signaling pathway	1/158	16/18723	0.126850604344525	0.37827901385159	0.337032194486426	CD81	1
BP	GO:0051014	actin filament severing	1/158	16/18723	0.126850604344525	0.37827901385159	0.337032194486426	CFL1	1
BP	GO:0060330	regulation of response to interferon-gamma	1/158	16/18723	0.126850604344525	0.37827901385159	0.337032194486426	HSP90AB1	1
BP	GO:0060334	regulation of interferon-gamma-mediated signaling pathway	1/158	16/18723	0.126850604344525	0.37827901385159	0.337032194486426	HSP90AB1	1
BP	GO:0061548	ganglion development	1/158	16/18723	0.126850604344525	0.37827901385159	0.337032194486426	FZD3	1
BP	GO:0070365	hepatocyte differentiation	1/158	16/18723	0.126850604344525	0.37827901385159	0.337032194486426	PROX1	1
BP	GO:0071732	cellular response to nitric oxide	1/158	16/18723	0.126850604344525	0.37827901385159	0.337032194486426	GUCY1B1	1
BP	GO:0072148	epithelial cell fate commitment	1/158	16/18723	0.126850604344525	0.37827901385159	0.337032194486426	PROX1	1
BP	GO:0090520	sphingolipid mediated signaling pathway	1/158	16/18723	0.126850604344525	0.37827901385159	0.337032194486426	RAC1	1
BP	GO:1902931	negative regulation of alcohol biosynthetic process	1/158	16/18723	0.126850604344525	0.37827901385159	0.337032194486426	DKK3	1
BP	GO:1905874	regulation of postsynaptic density organization	1/158	16/18723	0.126850604344525	0.37827901385159	0.337032194486426	LRRTM2	1
BP	GO:1905906	regulation of amyloid fibril formation	1/158	16/18723	0.126850604344525	0.37827901385159	0.337032194486426	CLU	1
BP	GO:0060041	retina development in camera-type eye	3/158	147/18723	0.128017876959505	0.3813328930013	0.339753084501029	THY1/GPM6A/PROX1	3
BP	GO:0002437	inflammatory response to antigenic stimulus	2/158	74/18723	0.129231924123474	0.384519121721577	0.342591892942441	CD81/CNR1	2
BP	GO:0014074	response to purine-containing compound	3/158	148/18723	0.129904360271661	0.385108732847148	0.343117213999831	IGFBP5/VGF/HSPA5	3
BP	GO:0035148	tube formation	3/158	148/18723	0.129904360271661	0.385108732847148	0.343117213999831	YWHAZ/FZD3/PROX1	3
BP	GO:2001056	positive regulation of cysteine-type endopeptidase activity	3/158	148/18723	0.129904360271661	0.385108732847148	0.343117213999831	CCK/ARL6IP5/CYCS	3
BP	GO:0010506	regulation of autophagy	5/158	317/18723	0.130900968244135	0.385108732847148	0.343117213999831	PSAP/EEF1A1/SCOC/CDK5R1/ATP6V1G1	5
BP	GO:0019058	viral life cycle	5/158	317/18723	0.130900968244135	0.385108732847148	0.343117213999831	HSP90AB1/NUCKS1/PROX1/CTSB/CD81	5
BP	GO:0051592	response to calcium ion	3/158	149/18723	0.131800728326481	0.385108732847148	0.343117213999831	CALM3/HSPA5/JUND	3
BP	GO:0045732	positive regulation of protein catabolic process	4/158	231/18723	0.131912019209596	0.385108732847148	0.343117213999831	HSP90AA1/CLU/VIP/CD81	4
BP	GO:0006278	RNA-dependent DNA biosynthetic process	2/158	75/18723	0.132071533597603	0.385108732847148	0.343117213999831	HSP90AB1/HSP90AA1	2
BP	GO:0036465	synaptic vesicle recycling	2/158	75/18723	0.132071533597603	0.385108732847148	0.343117213999831	ACTG1/CALM3	2
BP	GO:0048662	negative regulation of smooth muscle cell proliferation	2/158	75/18723	0.132071533597603	0.385108732847148	0.343117213999831	IGFBP5/VIP	2
BP	GO:0051453	regulation of intracellular pH	2/158	75/18723	0.132071533597603	0.385108732847148	0.343117213999831	ATP6AP2/TMEM106B	2
BP	GO:1903363	negative regulation of cellular protein catabolic process	2/158	75/18723	0.132071533597603	0.385108732847148	0.343117213999831	HSP90AB1/GABARAPL2	2
BP	GO:2001259	positive regulation of cation channel activity	2/158	75/18723	0.132071533597603	0.385108732847148	0.343117213999831	TMSB4X/CALM3	2
BP	GO:0006901	vesicle coating	1/158	17/18723	0.134225255785888	0.385108732847148	0.343117213999831	TMED10	1
BP	GO:0007158	neuron cell-cell adhesion	1/158	17/18723	0.134225255785888	0.385108732847148	0.343117213999831	CDK5R1	1
BP	GO:0007351	tripartite regional subdivision	1/158	17/18723	0.134225255785888	0.385108732847148	0.343117213999831	BASP1	1
BP	GO:0008595	anterior/posterior axis specification, embryo	1/158	17/18723	0.134225255785888	0.385108732847148	0.343117213999831	BASP1	1
BP	GO:0009084	glutamine family amino acid biosynthetic process	1/158	17/18723	0.134225255785888	0.385108732847148	0.343117213999831	OAT	1
BP	GO:0010566	regulation of ketone biosynthetic process	1/158	17/18723	0.134225255785888	0.385108732847148	0.343117213999831	DKK3	1
BP	GO:0019885	antigen processing and presentation of endogenous peptide antigen via MHC class I	1/158	17/18723	0.134225255785888	0.385108732847148	0.343117213999831	B2M	1
BP	GO:0021692	cerebellar Purkinje cell layer morphogenesis	1/158	17/18723	0.134225255785888	0.385108732847148	0.343117213999831	FAIM2	1
BP	GO:0035269	protein O-linked mannosylation	1/158	17/18723	0.134225255785888	0.385108732847148	0.343117213999831	B4GAT1	1
BP	GO:0035518	histone H2A monoubiquitination	1/158	17/18723	0.134225255785888	0.385108732847148	0.343117213999831	SKP1	1
BP	GO:0042339	keratan sulfate metabolic process	1/158	17/18723	0.134225255785888	0.385108732847148	0.343117213999831	B4GAT1	1
BP	GO:0043968	histone H2A acetylation	1/158	17/18723	0.134225255785888	0.385108732847148	0.343117213999831	MORF4L1	1
BP	GO:0046068	cGMP metabolic process	1/158	17/18723	0.134225255785888	0.385108732847148	0.343117213999831	GUCY1B1	1
BP	GO:0048521	negative regulation of behavior	1/158	17/18723	0.134225255785888	0.385108732847148	0.343117213999831	CCK	1
BP	GO:0048532	anatomical structure arrangement	1/158	17/18723	0.134225255785888	0.385108732847148	0.343117213999831	HSPA5	1
BP	GO:0055003	cardiac myofibril assembly	1/158	17/18723	0.134225255785888	0.385108732847148	0.343117213999831	PROX1	1
BP	GO:0090083	regulation of inclusion body assembly	1/158	17/18723	0.134225255785888	0.385108732847148	0.343117213999831	CLU	1
BP	GO:0090713	immunological memory process	1/158	17/18723	0.134225255785888	0.385108732847148	0.343117213999831	CD81	1
BP	GO:0097067	cellular response to thyroid hormone stimulus	1/158	17/18723	0.134225255785888	0.385108732847148	0.343117213999831	CTSB	1
BP	GO:0009895	negative regulation of catabolic process	5/158	320/18723	0.134646612697979	0.385108732847148	0.343117213999831	HSP90AB1/TIMP2/VIP/GABARAPL2/CNR1	5
BP	GO:0071496	cellular response to external stimulus	5/158	320/18723	0.134646612697979	0.385108732847148	0.343117213999831	FAM107A/MAP1LC3B/RAC1/GABARAPL2/HSPA5	5
BP	GO:0007160	cell-matrix adhesion	4/158	233/18723	0.134895348366008	0.385108732847148	0.343117213999831	THY1/FAM107A/ACTG1/RAC1	4
BP	GO:0008652	cellular amino acid biosynthetic process	2/158	76/18723	0.134925440385426	0.385108732847148	0.343117213999831	AASDHPPT/OAT	2
BP	GO:0072332	intrinsic apoptotic signaling pathway by p53 class mediator	2/158	76/18723	0.134925440385426	0.385108732847148	0.343117213999831	UBB/HINT1	2
BP	GO:0140115	export across plasma membrane	2/158	76/18723	0.134925440385426	0.385108732847148	0.343117213999831	CALM3/ATP1B2	2
BP	GO:0055067	monovalent inorganic cation homeostasis	3/158	151/18723	0.135622621325184	0.385788868776865	0.343723189210054	ATP1B2/ATP6AP2/TMEM106B	3
BP	GO:0071333	cellular response to glucose stimulus	3/158	151/18723	0.135622621325184	0.385788868776865	0.343723189210054	RAC1/DYNLL1/SELENOT	3
BP	GO:2001236	regulation of extrinsic apoptotic signaling pathway	3/158	151/18723	0.135622621325184	0.385788868776865	0.343723189210054	SCG2/ITM2C/FAIM2	3
BP	GO:0048588	developmental cell growth	4/158	234/18723	0.13639736924825	0.385788868776865	0.343723189210054	HSP90AB1/HSP90AA1/MAP1B/CDK5R1	4
BP	GO:0060560	developmental growth involved in morphogenesis	4/158	234/18723	0.13639736924825	0.385788868776865	0.343723189210054	HSP90AB1/HSP90AA1/MAP1B/CDK5R1	4
BP	GO:0021915	neural tube development	3/158	152/18723	0.137547897412302	0.385788868776865	0.343723189210054	FZD3/ATP6AP2/PROX1	3
BP	GO:0031056	regulation of histone modification	3/158	152/18723	0.137547897412302	0.385788868776865	0.343723189210054	EID1/SET/NAP1L2	3
BP	GO:0031016	pancreas development	2/158	77/18723	0.137793205260159	0.385788868776865	0.343723189210054	PROX1/SELENOT	2
BP	GO:0045930	negative regulation of mitotic cell cycle	4/158	235/18723	0.137906223670165	0.385788868776865	0.343723189210054	FAM107A/TIMP2/FZD3/RAD21	4
BP	GO:0001558	regulation of cell growth	6/158	414/18723	0.138462756585709	0.385788868776865	0.343723189210054	IGFBP5/FAM107A/MAP1B/PPP2R1A/H3-3B/CDK5R1	6
BP	GO:0043434	response to peptide hormone	6/158	414/18723	0.138462756585709	0.385788868776865	0.343723189210054	IGFBP5/MAP1B/YWHAG/NUCKS1/VGF/JUND	6
BP	GO:0071331	cellular response to hexose stimulus	3/158	153/18723	0.139482560572389	0.385788868776865	0.343723189210054	RAC1/DYNLL1/SELENOT	3
BP	GO:0016032	viral process	6/158	415/18723	0.139577410559377	0.385788868776865	0.343723189210054	HSP90AB1/NUCKS1/PROX1/CFL1/CTSB/CD81	6
BP	GO:0006919	activation of cysteine-type endopeptidase activity involved in apoptotic process	2/158	78/18723	0.140674395303109	0.385788868776865	0.343723189210054	CCK/CYCS	2
BP	GO:0008306	associative learning	2/158	78/18723	0.140674395303109	0.385788868776865	0.343723189210054	CCK/NPTN	2
BP	GO:0032024	positive regulation of insulin secretion	2/158	78/18723	0.140674395303109	0.385788868776865	0.343723189210054	RAC1/DYNLL1	2
BP	GO:0050770	regulation of axonogenesis	3/158	154/18723	0.141426486287592	0.385788868776865	0.343723189210054	THY1/MAP1B/CDK5R1	3
BP	GO:0071326	cellular response to monosaccharide stimulus	3/158	154/18723	0.141426486287592	0.385788868776865	0.343723189210054	RAC1/DYNLL1/SELENOT	3
BP	GO:0001946	lymphangiogenesis	1/158	18/18723	0.141538011564025	0.385788868776865	0.343723189210054	PROX1	1
BP	GO:0001956	positive regulation of neurotransmitter secretion	1/158	18/18723	0.141538011564025	0.385788868776865	0.343723189210054	CNR1	1
BP	GO:0002076	osteoblast development	1/158	18/18723	0.141538011564025	0.385788868776865	0.343723189210054	JUND	1
BP	GO:0002501	peptide antigen assembly with MHC protein complex	1/158	18/18723	0.141538011564025	0.385788868776865	0.343723189210054	B2M	1
BP	GO:0006337	nucleosome disassembly	1/158	18/18723	0.141538011564025	0.385788868776865	0.343723189210054	SET	1
BP	GO:0007549	dosage compensation	1/158	18/18723	0.141538011564025	0.385788868776865	0.343723189210054	XIST	1
BP	GO:0031649	heat generation	1/158	18/18723	0.141538011564025	0.385788868776865	0.343723189210054	CNR1	1
BP	GO:0032095	regulation of response to food	1/158	18/18723	0.141538011564025	0.385788868776865	0.343723189210054	CCK	1
BP	GO:0032769	negative regulation of monooxygenase activity	1/158	18/18723	0.141538011564025	0.385788868776865	0.343723189210054	CNR1	1
BP	GO:0033189	response to vitamin A	1/158	18/18723	0.141538011564025	0.385788868776865	0.343723189210054	MAP1B	1
BP	GO:0034134	toll-like receptor 2 signaling pathway	1/158	18/18723	0.141538011564025	0.385788868776865	0.343723189210054	PJA2	1
BP	GO:0035372	protein localization to microtubule	1/158	18/18723	0.141538011564025	0.385788868776865	0.343723189210054	MAPRE2	1
BP	GO:0035743	CD4-positive, alpha-beta T cell cytokine production	1/158	18/18723	0.141538011564025	0.385788868776865	0.343723189210054	CD81	1
BP	GO:0036499	PERK-mediated unfolded protein response	1/158	18/18723	0.141538011564025	0.385788868776865	0.343723189210054	HSPA5	1
BP	GO:0043217	myelin maintenance	1/158	18/18723	0.141538011564025	0.385788868776865	0.343723189210054	CLU	1
BP	GO:0045956	positive regulation of calcium ion-dependent exocytosis	1/158	18/18723	0.141538011564025	0.385788868776865	0.343723189210054	ARF1	1
BP	GO:0048268	clathrin coat assembly	1/158	18/18723	0.141538011564025	0.385788868776865	0.343723189210054	NSG2	1
BP	GO:0051895	negative regulation of focal adhesion assembly	1/158	18/18723	0.141538011564025	0.385788868776865	0.343723189210054	FAM107A	1
BP	GO:0097107	postsynaptic density assembly	1/158	18/18723	0.141538011564025	0.385788868776865	0.343723189210054	LRRTM2	1
BP	GO:0150118	negative regulation of cell-substrate junction organization	1/158	18/18723	0.141538011564025	0.385788868776865	0.343723189210054	FAM107A	1
BP	GO:1900006	positive regulation of dendrite development	1/158	18/18723	0.141538011564025	0.385788868776865	0.343723189210054	TMEM106B	1
BP	GO:1900242	regulation of synaptic vesicle endocytosis	1/158	18/18723	0.141538011564025	0.385788868776865	0.343723189210054	CALM3	1
BP	GO:1902074	response to salt	1/158	18/18723	0.141538011564025	0.385788868776865	0.343723189210054	HSPA5	1
BP	GO:1902170	cellular response to reactive nitrogen species	1/158	18/18723	0.141538011564025	0.385788868776865	0.343723189210054	GUCY1B1	1
BP	GO:1902683	regulation of receptor localization to synapse	1/158	18/18723	0.141538011564025	0.385788868776865	0.343723189210054	NPTN	1
BP	GO:2001135	regulation of endocytic recycling	1/158	18/18723	0.141538011564025	0.385788868776865	0.343723189210054	INPP5F	1
BP	GO:0006665	sphingolipid metabolic process	3/158	155/18723	0.143379550042137	0.389331098511495	0.346879180996861	SERINC1/PSAP/PPP2R1A	3
BP	GO:1903364	positive regulation of cellular protein catabolic process	3/158	155/18723	0.143379550042137	0.389331098511495	0.346879180996861	HSP90AA1/CLU/CD81	3
BP	GO:0051279	regulation of release of sequestered calcium ion into cytosol	2/158	79/18723	0.143568583829624	0.389331098511495	0.346879180996861	THY1/CALM3	2
BP	GO:0060420	regulation of heart growth	2/158	79/18723	0.143568583829624	0.389331098511495	0.346879180996861	BASP1/PROX1	2
BP	GO:0061844	antimicrobial humoral immune response mediated by antimicrobial peptide	2/158	79/18723	0.143568583829624	0.389331098511495	0.346879180996861	CXCL14/RPS19	2
BP	GO:1903039	positive regulation of leukocyte cell-cell adhesion	4/158	239/18723	0.144008905433378	0.390127889286963	0.347589091231818	THY1/B2M/CD81/IL6ST	4
BP	GO:0009267	cellular response to starvation	3/158	156/18723	0.145341627342683	0.392344150402988	0.349563695479311	MAP1LC3B/GABARAPL2/HSPA5	3
BP	GO:0050863	regulation of T cell activation	5/158	329/18723	0.146167515723413	0.392344150402988	0.349563695479311	PRNP/THY1/B2M/CD81/IL6ST	5
BP	GO:0051017	actin filament bundle assembly	3/158	157/18723	0.147312593738234	0.392344150402988	0.349563695479311	FAM107A/ACTG1/RAC1	3
BP	GO:0006816	calcium ion transport	6/158	422/18723	0.14749733594532	0.392344150402988	0.349563695479311	PRNP/SARAF/THY1/GPM6A/CALM3/TMBIM6	6
BP	GO:0000028	ribosomal small subunit assembly	1/158	19/18723	0.14878938788976	0.392344150402988	0.349563695479311	RPS19	1
BP	GO:0002396	MHC protein complex assembly	1/158	19/18723	0.14878938788976	0.392344150402988	0.349563695479311	B2M	1
BP	GO:0002483	antigen processing and presentation of endogenous peptide antigen	1/158	19/18723	0.14878938788976	0.392344150402988	0.349563695479311	B2M	1
BP	GO:0007213	G protein-coupled acetylcholine receptor signaling pathway	1/158	19/18723	0.14878938788976	0.392344150402988	0.349563695479311	CDK5R1	1
BP	GO:0010738	regulation of protein kinase A signaling	1/158	19/18723	0.14878938788976	0.392344150402988	0.349563695479311	PJA2	1
BP	GO:0016082	synaptic vesicle priming	1/158	19/18723	0.14878938788976	0.392344150402988	0.349563695479311	NAPB	1
BP	GO:0032011	ARF protein signal transduction	1/158	19/18723	0.14878938788976	0.392344150402988	0.349563695479311	MAPRE2	1
BP	GO:0032012	regulation of ARF protein signal transduction	1/158	19/18723	0.14878938788976	0.392344150402988	0.349563695479311	MAPRE2	1
BP	GO:0036498	IRE1-mediated unfolded protein response	1/158	19/18723	0.14878938788976	0.392344150402988	0.349563695479311	HSPA5	1
BP	GO:0043652	engulfment of apoptotic cell	1/158	19/18723	0.14878938788976	0.392344150402988	0.349563695479311	RAC1	1
BP	GO:0044827	modulation by host of viral genome replication	1/158	19/18723	0.14878938788976	0.392344150402988	0.349563695479311	NUCKS1	1
BP	GO:0045019	negative regulation of nitric oxide biosynthetic process	1/158	19/18723	0.14878938788976	0.392344150402988	0.349563695479311	DYNLL1	1
BP	GO:0048245	eosinophil chemotaxis	1/158	19/18723	0.14878938788976	0.392344150402988	0.349563695479311	SCG2	1
BP	GO:0051546	keratinocyte migration	1/158	19/18723	0.14878938788976	0.392344150402988	0.349563695479311	MAPRE2	1
BP	GO:0051957	positive regulation of amino acid transport	1/158	19/18723	0.14878938788976	0.392344150402988	0.349563695479311	CCK	1
BP	GO:0072074	kidney mesenchyme development	1/158	19/18723	0.14878938788976	0.392344150402988	0.349563695479311	BASP1	1
BP	GO:0097501	stress response to metal ion	1/158	19/18723	0.14878938788976	0.392344150402988	0.349563695479311	HSPA5	1
BP	GO:1900221	regulation of amyloid-beta clearance	1/158	19/18723	0.14878938788976	0.392344150402988	0.349563695479311	CLU	1
BP	GO:1903975	regulation of glial cell migration	1/158	19/18723	0.14878938788976	0.392344150402988	0.349563695479311	ATP1B2	1
BP	GO:1904406	negative regulation of nitric oxide metabolic process	1/158	19/18723	0.14878938788976	0.392344150402988	0.349563695479311	DYNLL1	1
BP	GO:0000422	autophagy of mitochondrion	2/158	81/18723	0.149394280326185	0.392344150402988	0.349563695479311	MAP1LC3B/GABARAPL2	2
BP	GO:0001942	hair follicle development	2/158	81/18723	0.149394280326185	0.392344150402988	0.349563695479311	IGFBP5/FZD3	2
BP	GO:0010833	telomere maintenance via telomere lengthening	2/158	81/18723	0.149394280326185	0.392344150402988	0.349563695479311	HSP90AB1/HSP90AA1	2
BP	GO:0030512	negative regulation of transforming growth factor beta receptor signaling pathway	2/158	81/18723	0.149394280326185	0.392344150402988	0.349563695479311	PEG10/HSPA5	2
BP	GO:0030641	regulation of cellular pH	2/158	81/18723	0.149394280326185	0.392344150402988	0.349563695479311	ATP6AP2/TMEM106B	2
BP	GO:0051817	modulation of process of other organism involved in symbiotic interaction	2/158	81/18723	0.149394280326185	0.392344150402988	0.349563695479311	NUCKS1/CFL1	2
BP	GO:0061726	mitochondrion disassembly	2/158	81/18723	0.149394280326185	0.392344150402988	0.349563695479311	MAP1LC3B/GABARAPL2	2
BP	GO:0032200	telomere organization	3/158	159/18723	0.15128069633864	0.394842647244926	0.351789761009571	HSP90AB1/HSP90AA1/H3-3B	3
BP	GO:1903169	regulation of calcium ion transmembrane transport	3/158	159/18723	0.15128069633864	0.394842647244926	0.351789761009571	PRNP/THY1/CALM3	3
BP	GO:0008625	extrinsic apoptotic signaling pathway via death domain receptors	2/158	82/18723	0.152324965441699	0.394842647244926	0.351789761009571	MOAP1/FAIM2	2
BP	GO:0062012	regulation of small molecule metabolic process	5/158	334/18723	0.152746342540271	0.394842647244926	0.351789761009571	TMSB4X/DKK3/FAM3C/PROX1/CNR1	5
BP	GO:0031668	cellular response to extracellular stimulus	4/158	246/18723	0.154939185705154	0.394842647244926	0.351789761009571	FAM107A/MAP1LC3B/GABARAPL2/HSPA5	4
BP	GO:0048678	response to axon injury	2/158	83/18723	0.155267003189067	0.394842647244926	0.351789761009571	MAP1B/INPP5F	2
BP	GO:0051899	membrane depolarization	2/158	83/18723	0.155267003189067	0.394842647244926	0.351789761009571	CCK/YWHAH	2
BP	GO:0061572	actin filament bundle organization	3/158	161/18723	0.155282863812601	0.394842647244926	0.351789761009571	FAM107A/ACTG1/RAC1	3
BP	GO:1903037	regulation of leukocyte cell-cell adhesion	5/158	336/18723	0.155412423279938	0.394842647244926	0.351789761009571	PRNP/THY1/B2M/CD81/IL6ST	5
BP	GO:0002115	store-operated calcium entry	1/158	20/18723	0.15597989669608	0.394842647244926	0.351789761009571	SARAF	1
BP	GO:0006448	regulation of translational elongation	1/158	20/18723	0.15597989669608	0.394842647244926	0.351789761009571	SRP9	1
BP	GO:0006525	arginine metabolic process	1/158	20/18723	0.15597989669608	0.394842647244926	0.351789761009571	OAT	1
BP	GO:0006590	thyroid hormone generation	1/158	20/18723	0.15597989669608	0.394842647244926	0.351789761009571	CTSB	1
BP	GO:0006700	C21-steroid hormone biosynthetic process	1/158	20/18723	0.15597989669608	0.394842647244926	0.351789761009571	DKK3	1
BP	GO:0006837	serotonin transport	1/158	20/18723	0.15597989669608	0.394842647244926	0.351789761009571	CNR1	1
BP	GO:0006883	cellular sodium ion homeostasis	1/158	20/18723	0.15597989669608	0.394842647244926	0.351789761009571	ATP1B2	1
BP	GO:0010042	response to manganese ion	1/158	20/18723	0.15597989669608	0.394842647244926	0.351789761009571	HSPA5	1
BP	GO:0010801	negative regulation of peptidyl-threonine phosphorylation	1/158	20/18723	0.15597989669608	0.394842647244926	0.351789761009571	CALM3	1
BP	GO:0014047	glutamate secretion	1/158	20/18723	0.15597989669608	0.394842647244926	0.351789761009571	CCK	1
BP	GO:0021516	dorsal spinal cord development	1/158	20/18723	0.15597989669608	0.394842647244926	0.351789761009571	PROX1	1
BP	GO:0030150	protein import into mitochondrial matrix	1/158	20/18723	0.15597989669608	0.394842647244926	0.351789761009571	TOMM20	1
BP	GO:0031498	chromatin disassembly	1/158	20/18723	0.15597989669608	0.394842647244926	0.351789761009571	SET	1
BP	GO:0032986	protein-DNA complex disassembly	1/158	20/18723	0.15597989669608	0.394842647244926	0.351789761009571	SET	1
BP	GO:0043691	reverse cholesterol transport	1/158	20/18723	0.15597989669608	0.394842647244926	0.351789761009571	CLU	1
BP	GO:0051900	regulation of mitochondrial depolarization	1/158	20/18723	0.15597989669608	0.394842647244926	0.351789761009571	CCK	1
BP	GO:0060231	mesenchymal to epithelial transition	1/158	20/18723	0.15597989669608	0.394842647244926	0.351789761009571	BASP1	1
BP	GO:0061318	renal filtration cell differentiation	1/158	20/18723	0.15597989669608	0.394842647244926	0.351789761009571	BASP1	1
BP	GO:0071379	cellular response to prostaglandin stimulus	1/158	20/18723	0.15597989669608	0.394842647244926	0.351789761009571	GNG2	1
BP	GO:0071731	response to nitric oxide	1/158	20/18723	0.15597989669608	0.394842647244926	0.351789761009571	GUCY1B1	1
BP	GO:0072112	glomerular visceral epithelial cell differentiation	1/158	20/18723	0.15597989669608	0.394842647244926	0.351789761009571	BASP1	1
BP	GO:0090201	negative regulation of release of cytochrome c from mitochondria	1/158	20/18723	0.15597989669608	0.394842647244926	0.351789761009571	CLU	1
BP	GO:0097150	neuronal stem cell population maintenance	1/158	20/18723	0.15597989669608	0.394842647244926	0.351789761009571	PROX1	1
BP	GO:1901386	negative regulation of voltage-gated calcium channel activity	1/158	20/18723	0.15597989669608	0.394842647244926	0.351789761009571	CALM3	1
BP	GO:1902004	positive regulation of amyloid-beta formation	1/158	20/18723	0.15597989669608	0.394842647244926	0.351789761009571	CLU	1
BP	GO:1902236	negative regulation of endoplasmic reticulum stress-induced intrinsic apoptotic signaling pathway	1/158	20/18723	0.15597989669608	0.394842647244926	0.351789761009571	TMBIM6	1
BP	GO:2000010	positive regulation of protein localization to cell surface	1/158	20/18723	0.15597989669608	0.394842647244926	0.351789761009571	HSP90AB1	1
BP	GO:2000678	negative regulation of transcription regulatory region DNA binding	1/158	20/18723	0.15597989669608	0.394842647244926	0.351789761009571	TMSB4X	1
BP	GO:2000757	negative regulation of peptidyl-lysine acetylation	1/158	20/18723	0.15597989669608	0.394842647244926	0.351789761009571	SET	1
BP	GO:0007265	Ras protein signal transduction	5/158	337/18723	0.156752744479857	0.395954468211624	0.352780351146906	TIMP2/RAC1/CFL1/MAPRE2/KBTBD6	5
BP	GO:0051100	negative regulation of binding	3/158	162/18723	0.157296411741531	0.395954468211624	0.352780351146906	TMSB4X/B2M/TMBIM6	3
BP	GO:0018209	peptidyl-serine modification	5/158	338/18723	0.158097878109023	0.395954468211624	0.352780351146906	HSP90AB1/HSP90AA1/SPOCK2/INPP5F/CDK5R1	5
BP	GO:0021537	telencephalon development	4/158	248/18723	0.15811854732472	0.395954468211624	0.352780351146906	SLC32A1/ATP1B2/PROX1/CDK5R1	4
BP	GO:0006835	dicarboxylic acid transport	2/158	84/18723	0.158219996970442	0.395954468211624	0.352780351146906	CCK/ARL6IP5	2
BP	GO:0010921	regulation of phosphatase activity	2/158	84/18723	0.158219996970442	0.395954468211624	0.352780351146906	HSP90AB1/CALM3	2
BP	GO:0015844	monoamine transport	2/158	84/18723	0.158219996970442	0.395954468211624	0.352780351146906	VIP/CNR1	2
BP	GO:0022404	molting cycle process	2/158	84/18723	0.158219996970442	0.395954468211624	0.352780351146906	IGFBP5/FZD3	2
BP	GO:0022405	hair cycle process	2/158	84/18723	0.158219996970442	0.395954468211624	0.352780351146906	IGFBP5/FZD3	2
BP	GO:0098586	cellular response to virus	2/158	84/18723	0.158219996970442	0.395954468211624	0.352780351146906	HSP90AA1/ARF1	2
BP	GO:0071322	cellular response to carbohydrate stimulus	3/158	163/18723	0.159318104011324	0.395954468211624	0.352780351146906	RAC1/DYNLL1/SELENOT	3
BP	GO:0046883	regulation of hormone secretion	4/158	249/18723	0.159717352248525	0.395954468211624	0.352780351146906	RAC1/DYNLL1/SELENOT/CNR1	4
BP	GO:0002709	regulation of T cell mediated immunity	2/158	85/18723	0.161183555994005	0.395954468211624	0.352780351146906	B2M/CD81	2
BP	GO:0032092	positive regulation of protein binding	2/158	85/18723	0.161183555994005	0.395954468211624	0.352780351146906	HSP90AB1/B2M	2
BP	GO:0055013	cardiac muscle cell development	2/158	85/18723	0.161183555994005	0.395954468211624	0.352780351146906	PROX1/SGCB	2
BP	GO:0071277	cellular response to calcium ion	2/158	85/18723	0.161183555994005	0.395954468211624	0.352780351146906	HSPA5/JUND	2
BP	GO:0072384	organelle transport along microtubule	2/158	85/18723	0.161183555994005	0.395954468211624	0.352780351146906	MAP1B/UBB	2
BP	GO:0097194	execution phase of apoptosis	2/158	85/18723	0.161183555994005	0.395954468211624	0.352780351146906	FZD3/BLCAP	2
BP	GO:0098773	skin epidermis development	2/158	85/18723	0.161183555994005	0.395954468211624	0.352780351146906	IGFBP5/FZD3	2
BP	GO:0071560	cellular response to transforming growth factor beta stimulus	4/158	250/18723	0.161322164558866	0.395954468211624	0.352780351146906	HSP90AB1/PEG10/DKK3/HSPA5	4
BP	GO:0002700	regulation of production of molecular mediator of immune response	3/158	164/18723	0.161347816990135	0.395954468211624	0.352780351146906	B2M/CD81/TMBIM6	3
BP	GO:2001242	regulation of intrinsic apoptotic signaling pathway	3/158	164/18723	0.161347816990135	0.395954468211624	0.352780351146906	CLU/UBB/TMBIM6	3
BP	GO:0006123	mitochondrial electron transport, cytochrome c to oxygen	1/158	21/18723	0.163110045673358	0.395954468211624	0.352780351146906	CYCS	1
BP	GO:0007063	regulation of sister chromatid cohesion	1/158	21/18723	0.163110045673358	0.395954468211624	0.352780351146906	RAD21	1
BP	GO:0007350	blastoderm segmentation	1/158	21/18723	0.163110045673358	0.395954468211624	0.352780351146906	BASP1	1
BP	GO:0009067	aspartate family amino acid biosynthetic process	1/158	21/18723	0.163110045673358	0.395954468211624	0.352780351146906	AASDHPPT	1
BP	GO:0022010	central nervous system myelination	1/158	21/18723	0.163110045673358	0.395954468211624	0.352780351146906	CLU	1
BP	GO:0031998	regulation of fatty acid beta-oxidation	1/158	21/18723	0.163110045673358	0.395954468211624	0.352780351146906	CNR1	1
BP	GO:0032291	axon ensheathment in central nervous system	1/158	21/18723	0.163110045673358	0.395954468211624	0.352780351146906	CLU	1
BP	GO:0034315	regulation of Arp2/3 complex-mediated actin nucleation	1/158	21/18723	0.163110045673358	0.395954468211624	0.352780351146906	ARF1	1
BP	GO:0035020	regulation of Rac protein signal transduction	1/158	21/18723	0.163110045673358	0.395954468211624	0.352780351146906	KBTBD6	1
BP	GO:0044342	type B pancreatic cell proliferation	1/158	21/18723	0.163110045673358	0.395954468211624	0.352780351146906	IGFBP5	1
BP	GO:0046641	positive regulation of alpha-beta T cell proliferation	1/158	21/18723	0.163110045673358	0.395954468211624	0.352780351146906	CD81	1
BP	GO:0046885	regulation of hormone biosynthetic process	1/158	21/18723	0.163110045673358	0.395954468211624	0.352780351146906	DKK3	1
BP	GO:0048199	vesicle targeting, to, from or within Golgi	1/158	21/18723	0.163110045673358	0.395954468211624	0.352780351146906	TMED10	1
BP	GO:0048485	sympathetic nervous system development	1/158	21/18723	0.163110045673358	0.395954468211624	0.352780351146906	FZD3	1
BP	GO:0050849	negative regulation of calcium-mediated signaling	1/158	21/18723	0.163110045673358	0.395954468211624	0.352780351146906	PRNP	1
BP	GO:0072311	glomerular epithelial cell differentiation	1/158	21/18723	0.163110045673358	0.395954468211624	0.352780351146906	BASP1	1
BP	GO:0097062	dendritic spine maintenance	1/158	21/18723	0.163110045673358	0.395954468211624	0.352780351146906	PRNP	1
BP	GO:0098698	postsynaptic specialization assembly	1/158	21/18723	0.163110045673358	0.395954468211624	0.352780351146906	LRRTM2	1
BP	GO:0150105	protein localization to cell-cell junction	1/158	21/18723	0.163110045673358	0.395954468211624	0.352780351146906	ACTG1	1
BP	GO:0150146	cell junction disassembly	1/158	21/18723	0.163110045673358	0.395954468211624	0.352780351146906	MAPRE2	1
BP	GO:1900118	negative regulation of execution phase of apoptosis	1/158	21/18723	0.163110045673358	0.395954468211624	0.352780351146906	FZD3	1
BP	GO:1902644	tertiary alcohol metabolic process	1/158	21/18723	0.163110045673358	0.395954468211624	0.352780351146906	DKK3	1
BP	GO:2000774	positive regulation of cellular senescence	1/158	21/18723	0.163110045673358	0.395954468211624	0.352780351146906	B2M	1
BP	GO:0050796	regulation of insulin secretion	3/158	165/18723	0.163385427233002	0.396261742004995	0.353054120394197	RAC1/DYNLL1/CNR1	3
BP	GO:0045921	positive regulation of exocytosis	2/158	86/18723	0.164157295205272	0.397409888301491	0.354077075016922	ARF1/CNR1	2
BP	GO:1903510	mucopolysaccharide metabolic process	2/158	86/18723	0.164157295205272	0.397409888301491	0.354077075016922	SPOCK2/B4GAT1	2
BP	GO:0045785	positive regulation of cell adhesion	6/158	437/18723	0.165136850018449	0.39941819400466	0.355866398911597	THY1/B2M/SPOCK2/RAC1/CD81/IL6ST	6
BP	GO:0009743	response to carbohydrate	4/158	253/18723	0.166172077644414	0.401061249431647	0.357330298720846	MAP1B/RAC1/DYNLL1/SELENOT	4
BP	GO:0097305	response to alcohol	4/158	253/18723	0.166172077644414	0.401061249431647	0.357330298720846	CALM3/RPL15/GNG2/CNR1	4
BP	GO:0030336	negative regulation of cell migration	5/158	344/18723	0.166267975731332	0.401061249431647	0.357330298720846	IGFBP5/THY1/ATP1B2/RAC1/TCAF1	5
BP	GO:2000177	regulation of neural precursor cell proliferation	2/158	87/18723	0.167140835219132	0.401408539330656	0.357639720794237	FZD3/PROX1	2
BP	GO:1902904	negative regulation of supramolecular fiber organization	3/158	167/18723	0.167483846762957	0.401408539330656	0.357639720794237	TMSB4X/CLU/MAP1B	3
BP	GO:0051090	regulation of DNA-binding transcription factor activity	6/158	440/18723	0.168769756536557	0.401408539330656	0.357639720794237	TMSB4X/PRNP/CLU/BEX1/PROX1/MTURN	6
BP	GO:0002089	lens morphogenesis in camera-type eye	1/158	22/18723	0.170180338304285	0.401408539330656	0.357639720794237	PROX1	1
BP	GO:0009190	cyclic nucleotide biosynthetic process	1/158	22/18723	0.170180338304285	0.401408539330656	0.357639720794237	GUCY1B1	1
BP	GO:0010310	regulation of hydrogen peroxide metabolic process	1/158	22/18723	0.170180338304285	0.401408539330656	0.357639720794237	RAC1	1
BP	GO:0010881	regulation of cardiac muscle contraction by regulation of the release of sequestered calcium ion	1/158	22/18723	0.170180338304285	0.401408539330656	0.357639720794237	CALM3	1
BP	GO:0021854	hypothalamus development	1/158	22/18723	0.170180338304285	0.401408539330656	0.357639720794237	UBB	1
BP	GO:0022616	DNA strand elongation	1/158	22/18723	0.170180338304285	0.401408539330656	0.357639720794237	NUCKS1	1
BP	GO:0031281	positive regulation of cyclase activity	1/158	22/18723	0.170180338304285	0.401408539330656	0.357639720794237	TIMP2	1
BP	GO:0032069	regulation of nuclease activity	1/158	22/18723	0.170180338304285	0.401408539330656	0.357639720794237	TMBIM6	1
BP	GO:0032098	regulation of appetite	1/158	22/18723	0.170180338304285	0.401408539330656	0.357639720794237	CCK	1
BP	GO:0032700	negative regulation of interleukin-17 production	1/158	22/18723	0.170180338304285	0.401408539330656	0.357639720794237	PRNP	1
BP	GO:0032891	negative regulation of organic acid transport	1/158	22/18723	0.170180338304285	0.401408539330656	0.357639720794237	ARL6IP5	1
BP	GO:0035268	protein mannosylation	1/158	22/18723	0.170180338304285	0.401408539330656	0.357639720794237	B4GAT1	1
BP	GO:0035584	calcium-mediated signaling using intracellular calcium source	1/158	22/18723	0.170180338304285	0.401408539330656	0.357639720794237	PRNP	1
BP	GO:0046628	positive regulation of insulin receptor signaling pathway	1/158	22/18723	0.170180338304285	0.401408539330656	0.357639720794237	NUCKS1	1
BP	GO:0048169	regulation of long-term neuronal synaptic plasticity	1/158	22/18723	0.170180338304285	0.401408539330656	0.357639720794237	NPTN	1
BP	GO:0051412	response to corticosterone	1/158	22/18723	0.170180338304285	0.401408539330656	0.357639720794237	CALM3	1
BP	GO:0052652	cyclic purine nucleotide metabolic process	1/158	22/18723	0.170180338304285	0.401408539330656	0.357639720794237	GUCY1B1	1
BP	GO:0071404	cellular response to low-density lipoprotein particle stimulus	1/158	22/18723	0.170180338304285	0.401408539330656	0.357639720794237	CD81	1
BP	GO:0072574	hepatocyte proliferation	1/158	22/18723	0.170180338304285	0.401408539330656	0.357639720794237	PROX1	1
BP	GO:0072575	epithelial cell proliferation involved in liver morphogenesis	1/158	22/18723	0.170180338304285	0.401408539330656	0.357639720794237	PROX1	1
BP	GO:0140467	integrated stress response signaling	1/158	22/18723	0.170180338304285	0.401408539330656	0.357639720794237	HSPA5	1
BP	GO:1900120	regulation of receptor binding	1/158	22/18723	0.170180338304285	0.401408539330656	0.357639720794237	B2M	1
BP	GO:0071559	response to transforming growth factor beta	4/158	256/18723	0.171074005228935	0.402802896485106	0.358882039914393	HSP90AB1/PEG10/DKK3/HSPA5	4
BP	GO:0090092	regulation of transmembrane receptor protein serine/threonine kinase signaling pathway	4/158	256/18723	0.171074005228935	0.402802896485106	0.358882039914393	HSP90AB1/PEG10/DKK3/HSPA5	4
BP	GO:0021543	pallium development	3/158	169/18723	0.171612379389662	0.403713574482924	0.359693419327039	SLC32A1/PROX1/CDK5R1	3
BP	GO:0046330	positive regulation of JNK cascade	2/158	89/18723	0.173135828058343	0.405726880818383	0.361487198594634	PJA2/MTURN	2
BP	GO:0016055	Wnt signaling pathway	6/158	444/18723	0.173665997282508	0.405726880818383	0.361487198594634	CPE/DKK3/PPP2R1A/RAC1/FZD3/ATP6AP2	6
BP	GO:0042129	regulation of T cell proliferation	3/158	171/18723	0.17577004589737	0.405726880818383	0.361487198594634	PRNP/CD81/IL6ST	3
BP	GO:0045927	positive regulation of growth	4/158	259/18723	0.176026395248293	0.405726880818383	0.361487198594634	MAP1B/BASP1/H3-3B/PROX1	4
BP	GO:0198738	cell-cell signaling by wnt	6/158	446/18723	0.176136181978658	0.405726880818383	0.361487198594634	CPE/DKK3/PPP2R1A/RAC1/FZD3/ATP6AP2	6
BP	GO:0034109	homotypic cell-cell adhesion	2/158	90/18723	0.176146549858801	0.405726880818383	0.361487198594634	ACTG1/IL6ST	2
BP	GO:0046849	bone remodeling	2/158	90/18723	0.176146549858801	0.405726880818383	0.361487198594634	RAC1/NCDN	2
BP	GO:0061097	regulation of protein tyrosine kinase activity	2/158	90/18723	0.176146549858801	0.405726880818383	0.361487198594634	PRNP/THY1	2
BP	GO:0001919	regulation of receptor recycling	1/158	23/18723	0.177191273898528	0.405726880818383	0.361487198594634	INPP5F	1
BP	GO:0002052	positive regulation of neuroblast proliferation	1/158	23/18723	0.177191273898528	0.405726880818383	0.361487198594634	FZD3	1
BP	GO:0003081	regulation of systemic arterial blood pressure by renin-angiotensin	1/158	23/18723	0.177191273898528	0.405726880818383	0.361487198594634	ATP6AP2	1
BP	GO:0006622	protein targeting to lysosome	1/158	23/18723	0.177191273898528	0.405726880818383	0.361487198594634	CLU	1
BP	GO:0007130	synaptonemal complex assembly	1/158	23/18723	0.177191273898528	0.405726880818383	0.361487198594634	RAD21	1
BP	GO:0016578	histone deubiquitination	1/158	23/18723	0.177191273898528	0.405726880818383	0.361487198594634	USP22	1
BP	GO:0021884	forebrain neuron development	1/158	23/18723	0.177191273898528	0.405726880818383	0.361487198594634	UBB	1
BP	GO:0030325	adrenal gland development	1/158	23/18723	0.177191273898528	0.405726880818383	0.361487198594634	DKK3	1
BP	GO:0034695	response to prostaglandin E	1/158	23/18723	0.177191273898528	0.405726880818383	0.361487198594634	GNG2	1
BP	GO:0036303	lymph vessel morphogenesis	1/158	23/18723	0.177191273898528	0.405726880818383	0.361487198594634	PROX1	1
BP	GO:0040019	positive regulation of embryonic development	1/158	23/18723	0.177191273898528	0.405726880818383	0.361487198594634	CFL1	1
BP	GO:0051349	positive regulation of lyase activity	1/158	23/18723	0.177191273898528	0.405726880818383	0.361487198594634	TIMP2	1
BP	GO:0051457	maintenance of protein location in nucleus	1/158	23/18723	0.177191273898528	0.405726880818383	0.361487198594634	SKP1	1
BP	GO:0051590	positive regulation of neurotransmitter transport	1/158	23/18723	0.177191273898528	0.405726880818383	0.361487198594634	CNR1	1
BP	GO:0051882	mitochondrial depolarization	1/158	23/18723	0.177191273898528	0.405726880818383	0.361487198594634	CCK	1
BP	GO:0060575	intestinal epithelial cell differentiation	1/158	23/18723	0.177191273898528	0.405726880818383	0.361487198594634	IL6ST	1
BP	GO:0071636	positive regulation of transforming growth factor beta production	1/158	23/18723	0.177191273898528	0.405726880818383	0.361487198594634	ATP6AP2	1
BP	GO:0072576	liver morphogenesis	1/158	23/18723	0.177191273898528	0.405726880818383	0.361487198594634	PROX1	1
BP	GO:0072677	eosinophil migration	1/158	23/18723	0.177191273898528	0.405726880818383	0.361487198594634	SCG2	1
BP	GO:1900273	positive regulation of long-term synaptic potentiation	1/158	23/18723	0.177191273898528	0.405726880818383	0.361487198594634	NPTN	1
BP	GO:1902410	mitotic cytokinetic process	1/158	23/18723	0.177191273898528	0.405726880818383	0.361487198594634	ARF1	1
BP	GO:1904666	regulation of ubiquitin protein ligase activity	1/158	23/18723	0.177191273898528	0.405726880818383	0.361487198594634	SKP1	1
BP	GO:2001169	regulation of ATP biosynthetic process	1/158	23/18723	0.177191273898528	0.405726880818383	0.361487198594634	TMSB4X	1
BP	GO:0006260	DNA replication	4/158	260/18723	0.177688136062785	0.406515039806871	0.362189418236135	NUCKS1/PPP2R1A/RAC1/SET	4
BP	GO:0002065	columnar/cuboidal epithelial cell differentiation	2/158	91/18723	0.179165610281161	0.408491455632477	0.363950329464436	PROX1/IL6ST	2
BP	GO:0006885	regulation of pH	2/158	91/18723	0.179165610281161	0.408491455632477	0.363950329464436	ATP6AP2/TMEM106B	2
BP	GO:0051492	regulation of stress fiber assembly	2/158	91/18723	0.179165610281161	0.408491455632477	0.363950329464436	ACTG1/RAC1	2
BP	GO:0055006	cardiac cell development	2/158	91/18723	0.179165610281161	0.408491455632477	0.363950329464436	PROX1/SGCB	2
BP	GO:0051099	positive regulation of binding	3/158	173/18723	0.17995587153608	0.409942246279368	0.365242928677074	HSP90AB1/B2M/CALM3	3
BP	GO:0007178	transmembrane receptor protein serine/threonine kinase signaling pathway	5/158	355/18723	0.181670488078164	0.411099534508241	0.366274028413374	HSP90AB1/PEG10/DKK3/SUB1/HSPA5	5
BP	GO:0048639	positive regulation of developmental growth	3/158	174/18723	0.182059040751973	0.411099534508241	0.366274028413374	MAP1B/BASP1/PROX1	3
BP	GO:0035249	synaptic transmission, glutamatergic	2/158	92/18723	0.182192657292922	0.411099534508241	0.366274028413374	CNR1/NAPB	2
BP	GO:1903351	cellular response to dopamine	2/158	92/18723	0.182192657292922	0.411099534508241	0.366274028413374	NSG2/GNG2	2
BP	GO:0002438	acute inflammatory response to antigenic stimulus	1/158	24/18723	0.184143347627086	0.411099534508241	0.366274028413374	CNR1	1
BP	GO:0010155	regulation of proton transport	1/158	24/18723	0.184143347627086	0.411099534508241	0.366274028413374	TMSB4X	1
BP	GO:0021801	cerebral cortex radial glia-guided migration	1/158	24/18723	0.184143347627086	0.411099534508241	0.366274028413374	CDK5R1	1
BP	GO:0022030	telencephalon glial cell migration	1/158	24/18723	0.184143347627086	0.411099534508241	0.366274028413374	CDK5R1	1
BP	GO:0030810	positive regulation of nucleotide biosynthetic process	1/158	24/18723	0.184143347627086	0.411099534508241	0.366274028413374	TMSB4X	1
BP	GO:0036003	positive regulation of transcription from RNA polymerase II promoter in response to stress	1/158	24/18723	0.184143347627086	0.411099534508241	0.366274028413374	HSPA5	1
BP	GO:0043567	regulation of insulin-like growth factor receptor signaling pathway	1/158	24/18723	0.184143347627086	0.411099534508241	0.366274028413374	IGFBP5	1
BP	GO:0050855	regulation of B cell receptor signaling pathway	1/158	24/18723	0.184143347627086	0.411099534508241	0.366274028413374	CD81	1
BP	GO:0051000	positive regulation of nitric-oxide synthase activity	1/158	24/18723	0.184143347627086	0.411099534508241	0.366274028413374	CALM3	1
BP	GO:0051043	regulation of membrane protein ectodomain proteolysis	1/158	24/18723	0.184143347627086	0.411099534508241	0.366274028413374	TIMP2	1
BP	GO:0061162	establishment of monopolar cell polarity	1/158	24/18723	0.184143347627086	0.411099534508241	0.366274028413374	MAP1B	1
BP	GO:0070841	inclusion body assembly	1/158	24/18723	0.184143347627086	0.411099534508241	0.366274028413374	CLU	1
BP	GO:0072010	glomerular epithelium development	1/158	24/18723	0.184143347627086	0.411099534508241	0.366274028413374	BASP1	1
BP	GO:0090023	positive regulation of neutrophil chemotaxis	1/158	24/18723	0.184143347627086	0.411099534508241	0.366274028413374	RAC1	1
BP	GO:0090343	positive regulation of cell aging	1/158	24/18723	0.184143347627086	0.411099534508241	0.366274028413374	B2M	1
BP	GO:0120255	olefinic compound biosynthetic process	1/158	24/18723	0.184143347627086	0.411099534508241	0.366274028413374	DKK3	1
BP	GO:1900373	positive regulation of purine nucleotide biosynthetic process	1/158	24/18723	0.184143347627086	0.411099534508241	0.366274028413374	TMSB4X	1
BP	GO:1901984	negative regulation of protein acetylation	1/158	24/18723	0.184143347627086	0.411099534508241	0.366274028413374	SET	1
BP	GO:2001026	regulation of endothelial cell chemotaxis	1/158	24/18723	0.184143347627086	0.411099534508241	0.366274028413374	TMSB4X	1
BP	GO:0048771	tissue remodeling	3/158	175/18723	0.18416888646952	0.411099534508241	0.366274028413374	IGFBP5/RAC1/NCDN	3
BP	GO:0001818	negative regulation of cytokine production	5/158	357/18723	0.184527180614458	0.411209943076402	0.366372398242667	TMSB4X/PRNP/HSP90AB1/RAC1/NPTN	5
BP	GO:0010631	epithelial cell migration	5/158	357/18723	0.184527180614458	0.411209943076402	0.366372398242667	TMSB4X/SCG2/RAC1/PROX1/MAPRE2	5
BP	GO:0032088	negative regulation of NF-kappaB transcription factor activity	2/158	93/18723	0.185227344138189	0.412080549239763	0.367148075176958	TMSB4X/MTURN	2
BP	GO:1903350	response to dopamine	2/158	93/18723	0.185227344138189	0.412080549239763	0.367148075176958	NSG2/GNG2	2
BP	GO:2000146	negative regulation of cell motility	5/158	359/18723	0.187400502992881	0.414548876986819	0.369347261192676	IGFBP5/THY1/ATP1B2/RAC1/TCAF1	5
BP	GO:0032091	negative regulation of protein binding	2/158	94/18723	0.18826932927465	0.414548876986819	0.369347261192676	B2M/TMBIM6	2
BP	GO:0051702	biological process involved in interaction with symbiont	2/158	94/18723	0.18826932927465	0.414548876986819	0.369347261192676	NUCKS1/CFL1	2
BP	GO:0030324	lung development	3/158	177/18723	0.188408126201844	0.414548876986819	0.369347261192676	IGFBP5/YWHAZ/PROX1	3
BP	GO:0051648	vesicle localization	3/158	177/18723	0.188408126201844	0.414548876986819	0.369347261192676	ARF1/SYN1/TMED10	3
BP	GO:0098739	import across plasma membrane	3/158	177/18723	0.188408126201844	0.414548876986819	0.369347261192676	PRNP/ARL6IP5/ATP1B2	3
BP	GO:0090132	epithelium migration	5/158	360/18723	0.188843315023806	0.414548876986819	0.369347261192676	TMSB4X/SCG2/RAC1/PROX1/MAPRE2	5
BP	GO:0035265	organ growth	3/158	178/18723	0.190537280523251	0.414548876986819	0.369347261192676	PSAP/BASP1/PROX1	3
BP	GO:0035725	sodium ion transmembrane transport	3/158	178/18723	0.190537280523251	0.414548876986819	0.369347261192676	YWHAH/ATP1B2/ARF1	3
BP	GO:0006658	phosphatidylserine metabolic process	1/158	25/18723	0.191037050556382	0.414548876986819	0.369347261192676	SERINC1	1
BP	GO:0032104	regulation of response to extracellular stimulus	1/158	25/18723	0.191037050556382	0.414548876986819	0.369347261192676	CCK	1
BP	GO:0032107	regulation of response to nutrient levels	1/158	25/18723	0.191037050556382	0.414548876986819	0.369347261192676	CCK	1
BP	GO:0032469	endoplasmic reticulum calcium ion homeostasis	1/158	25/18723	0.191037050556382	0.414548876986819	0.369347261192676	TMBIM6	1
BP	GO:0033119	negative regulation of RNA splicing	1/158	25/18723	0.191037050556382	0.414548876986819	0.369347261192676	TMBIM6	1
BP	GO:0048596	embryonic camera-type eye morphogenesis	1/158	25/18723	0.191037050556382	0.414548876986819	0.369347261192676	PROX1	1
BP	GO:0050927	positive regulation of positive chemotaxis	1/158	25/18723	0.191037050556382	0.414548876986819	0.369347261192676	SCG2	1
BP	GO:0050995	negative regulation of lipid catabolic process	1/158	25/18723	0.191037050556382	0.414548876986819	0.369347261192676	CNR1	1
BP	GO:0051788	response to misfolded protein	1/158	25/18723	0.191037050556382	0.414548876986819	0.369347261192676	CLU	1
BP	GO:0060074	synapse maturation	1/158	25/18723	0.191037050556382	0.414548876986819	0.369347261192676	YWHAZ	1
BP	GO:0060261	positive regulation of transcription initiation from RNA polymerase II promoter	1/158	25/18723	0.191037050556382	0.414548876986819	0.369347261192676	SUB1	1
BP	GO:0061339	establishment or maintenance of monopolar cell polarity	1/158	25/18723	0.191037050556382	0.414548876986819	0.369347261192676	MAP1B	1
BP	GO:0090330	regulation of platelet aggregation	1/158	25/18723	0.191037050556382	0.414548876986819	0.369347261192676	IL6ST	1
BP	GO:0098703	calcium ion import across plasma membrane	1/158	25/18723	0.191037050556382	0.414548876986819	0.369347261192676	PRNP	1
BP	GO:0099560	synaptic membrane adhesion	1/158	25/18723	0.191037050556382	0.414548876986819	0.369347261192676	LRRC4	1
BP	GO:1900078	positive regulation of cellular response to insulin stimulus	1/158	25/18723	0.191037050556382	0.414548876986819	0.369347261192676	NUCKS1	1
BP	GO:1901798	positive regulation of signal transduction by p53 class mediator	1/158	25/18723	0.191037050556382	0.414548876986819	0.369347261192676	UBB	1
BP	GO:1902993	positive regulation of amyloid precursor protein catabolic process	1/158	25/18723	0.191037050556382	0.414548876986819	0.369347261192676	CLU	1
BP	GO:1903792	negative regulation of anion transport	1/158	25/18723	0.191037050556382	0.414548876986819	0.369347261192676	ARL6IP5	1
BP	GO:1904754	positive regulation of vascular associated smooth muscle cell migration	1/158	25/18723	0.191037050556382	0.414548876986819	0.369347261192676	IGFBP5	1
BP	GO:1905048	regulation of metallopeptidase activity	1/158	25/18723	0.191037050556382	0.414548876986819	0.369347261192676	TIMP2	1
BP	GO:0030516	regulation of axon extension	2/158	95/18723	0.191318276311228	0.414548876986819	0.369347261192676	MAP1B/CDK5R1	2
BP	GO:1901379	regulation of potassium ion transmembrane transport	2/158	95/18723	0.191318276311228	0.414548876986819	0.369347261192676	PRNP/ATP1B2	2
BP	GO:0001936	regulation of endothelial cell proliferation	3/158	179/18723	0.192672631983698	0.41680521443752	0.371357571928048	SCG2/VIP/PROX1	3
BP	GO:0010950	positive regulation of endopeptidase activity	3/158	179/18723	0.192672631983698	0.41680521443752	0.371357571928048	CCK/ARL6IP5/CYCS	3
BP	GO:0002718	regulation of cytokine production involved in immune response	2/158	96/18723	0.194373853946399	0.419803384476286	0.374028827246497	B2M/CD81	2
BP	GO:0042472	inner ear morphogenesis	2/158	96/18723	0.194373853946399	0.419803384476286	0.374028827246497	FZD3/PROX1	2
BP	GO:0090130	tissue migration	5/158	365/18723	0.196117507625828	0.420874961632069	0.374983561681002	TMSB4X/SCG2/RAC1/PROX1/MAPRE2	5
BP	GO:0030323	respiratory tube development	3/158	181/18723	0.1969614511983	0.420874961632069	0.374983561681002	IGFBP5/YWHAZ/PROX1	3
BP	GO:2001237	negative regulation of extrinsic apoptotic signaling pathway	2/158	97/18723	0.197435735907179	0.420874961632069	0.374983561681002	SCG2/FAIM2	2
BP	GO:0016570	histone modification	6/158	463/18723	0.197699778300241	0.420874961632069	0.374983561681002	EID1/MORF4L1/SKP1/SET/NAP1L2/USP22	6
BP	GO:0006706	steroid catabolic process	1/158	26/18723	0.197872869682069	0.420874961632069	0.374983561681002	YWHAH	1
BP	GO:0019883	antigen processing and presentation of endogenous antigen	1/158	26/18723	0.197872869682069	0.420874961632069	0.374983561681002	B2M	1
BP	GO:0033522	histone H2A ubiquitination	1/158	26/18723	0.197872869682069	0.420874961632069	0.374983561681002	SKP1	1
BP	GO:0034063	stress granule assembly	1/158	26/18723	0.197872869682069	0.420874961632069	0.374983561681002	RPS23	1
BP	GO:0034114	regulation of heterotypic cell-cell adhesion	1/158	26/18723	0.197872869682069	0.420874961632069	0.374983561681002	THY1	1
BP	GO:0043501	skeletal muscle adaptation	1/158	26/18723	0.197872869682069	0.420874961632069	0.374983561681002	IGFBP5	1
BP	GO:0046697	decidualization	1/158	26/18723	0.197872869682069	0.420874961632069	0.374983561681002	CTSB	1
BP	GO:0050857	positive regulation of antigen receptor-mediated signaling pathway	1/158	26/18723	0.197872869682069	0.420874961632069	0.374983561681002	CD81	1
BP	GO:0050926	regulation of positive chemotaxis	1/158	26/18723	0.197872869682069	0.420874961632069	0.374983561681002	SCG2	1
BP	GO:0060219	camera-type eye photoreceptor cell differentiation	1/158	26/18723	0.197872869682069	0.420874961632069	0.374983561681002	THY1	1
BP	GO:0060314	regulation of ryanodine-sensitive calcium-release channel activity	1/158	26/18723	0.197872869682069	0.420874961632069	0.374983561681002	CALM3	1
BP	GO:0070102	interleukin-6-mediated signaling pathway	1/158	26/18723	0.197872869682069	0.420874961632069	0.374983561681002	IL6ST	1
BP	GO:0070193	synaptonemal complex organization	1/158	26/18723	0.197872869682069	0.420874961632069	0.374983561681002	RAD21	1
BP	GO:0097066	response to thyroid hormone	1/158	26/18723	0.197872869682069	0.420874961632069	0.374983561681002	CTSB	1
BP	GO:1902656	calcium ion import into cytosol	1/158	26/18723	0.197872869682069	0.420874961632069	0.374983561681002	PRNP	1
BP	GO:0051271	negative regulation of cellular component movement	5/158	367/18723	0.199054599844236	0.423050598072786	0.376921970889997	IGFBP5/THY1/ATP1B2/RAC1/TCAF1	5
BP	GO:0046942	carboxylic acid transport	4/158	273/18723	0.199758671679029	0.423454840593848	0.377282135580582	CCK/PSAP/ARL6IP5/SLC32A1	4
BP	GO:0002367	cytokine production involved in immune response	2/158	98/18723	0.200503600888765	0.423454840593848	0.377282135580582	B2M/CD81	2
BP	GO:0003333	amino acid transmembrane transport	2/158	98/18723	0.200503600888765	0.423454840593848	0.377282135580582	ARL6IP5/SLC32A1	2
BP	GO:0043502	regulation of muscle adaptation	2/158	98/18723	0.200503600888765	0.423454840593848	0.377282135580582	IGFBP5/IL6ST	2
BP	GO:0061337	cardiac conduction	2/158	98/18723	0.200503600888765	0.423454840593848	0.377282135580582	CALM3/ATP1B2	2
BP	GO:2001243	negative regulation of intrinsic apoptotic signaling pathway	2/158	98/18723	0.200503600888765	0.423454840593848	0.377282135580582	CLU/TMBIM6	2
BP	GO:0002819	regulation of adaptive immune response	3/158	183/18723	0.201273637728159	0.423454840593848	0.377282135580582	B2M/CD81/IL6ST	3
BP	GO:0050900	leukocyte migration	5/158	369/18723	0.202006939498608	0.423454840593848	0.377282135580582	SCG2/THY1/RAC1/CD81/RPS19	5
BP	GO:0055001	muscle cell development	3/158	184/18723	0.203438199937756	0.423454840593848	0.377282135580582	ACTG1/PROX1/SGCB	3
BP	GO:0000045	autophagosome assembly	2/158	99/18723	0.203577132494826	0.423454840593848	0.377282135580582	MAP1LC3B/GABARAPL2	2
BP	GO:0003300	cardiac muscle hypertrophy	2/158	99/18723	0.203577132494826	0.423454840593848	0.377282135580582	INPP5F/IL6ST	2
BP	GO:0007631	feeding behavior	2/158	99/18723	0.203577132494826	0.423454840593848	0.377282135580582	CCK/CNR1	2
BP	GO:0008630	intrinsic apoptotic signaling pathway in response to DNA damage	2/158	99/18723	0.203577132494826	0.423454840593848	0.377282135580582	CLU/MOAP1	2
BP	GO:0031341	regulation of cell killing	2/158	99/18723	0.203577132494826	0.423454840593848	0.377282135580582	HSP90AB1/B2M	2
BP	GO:0006783	heme biosynthetic process	1/158	27/18723	0.204651287962555	0.423454840593848	0.377282135580582	PGRMC1	1
BP	GO:0007026	negative regulation of microtubule depolymerization	1/158	27/18723	0.204651287962555	0.423454840593848	0.377282135580582	MAP1B	1
BP	GO:0007263	nitric oxide mediated signal transduction	1/158	27/18723	0.204651287962555	0.423454840593848	0.377282135580582	GUCY1B1	1
BP	GO:0009651	response to salt stress	1/158	27/18723	0.204651287962555	0.423454840593848	0.377282135580582	HSP90AB1	1
BP	GO:0010882	regulation of cardiac muscle contraction by calcium ion signaling	1/158	27/18723	0.204651287962555	0.423454840593848	0.377282135580582	CALM3	1
BP	GO:0014850	response to muscle activity	1/158	27/18723	0.204651287962555	0.423454840593848	0.377282135580582	TOMM20	1
BP	GO:0015813	L-glutamate transmembrane transport	1/158	27/18723	0.204651287962555	0.423454840593848	0.377282135580582	ARL6IP5	1
BP	GO:0031954	positive regulation of protein autophosphorylation	1/158	27/18723	0.204651287962555	0.423454840593848	0.377282135580582	CALM3	1
BP	GO:0032703	negative regulation of interleukin-2 production	1/158	27/18723	0.204651287962555	0.423454840593848	0.377282135580582	PRNP	1
BP	GO:0034377	plasma lipoprotein particle assembly	1/158	27/18723	0.204651287962555	0.423454840593848	0.377282135580582	ARF1	1
BP	GO:0035235	ionotropic glutamate receptor signaling pathway	1/158	27/18723	0.204651287962555	0.423454840593848	0.377282135580582	CDK5R1	1
BP	GO:0035459	vesicle cargo loading	1/158	27/18723	0.204651287962555	0.423454840593848	0.377282135580582	TMED10	1
BP	GO:0042403	thyroid hormone metabolic process	1/158	27/18723	0.204651287962555	0.423454840593848	0.377282135580582	CTSB	1
BP	GO:0042501	serine phosphorylation of STAT protein	1/158	27/18723	0.204651287962555	0.423454840593848	0.377282135580582	CDK5R1	1
BP	GO:0048520	positive regulation of behavior	1/158	27/18723	0.204651287962555	0.423454840593848	0.377282135580582	CCK	1
BP	GO:0060333	interferon-gamma-mediated signaling pathway	1/158	27/18723	0.204651287962555	0.423454840593848	0.377282135580582	HSP90AB1	1
BP	GO:0071624	positive regulation of granulocyte chemotaxis	1/158	27/18723	0.204651287962555	0.423454840593848	0.377282135580582	RAC1	1
BP	GO:0098901	regulation of cardiac muscle cell action potential	1/158	27/18723	0.204651287962555	0.423454840593848	0.377282135580582	CALM3	1
BP	GO:1901018	positive regulation of potassium ion transmembrane transporter activity	1/158	27/18723	0.204651287962555	0.423454840593848	0.377282135580582	ATP1B2	1
BP	GO:1903421	regulation of synaptic vesicle recycling	1/158	27/18723	0.204651287962555	0.423454840593848	0.377282135580582	CALM3	1
BP	GO:0007548	sex differentiation	4/158	276/18723	0.204967303882219	0.423465024594363	0.37729120913718	BASP1/VGF/UBB/HSPA5	4
BP	GO:0007159	leukocyte cell-cell adhesion	5/158	371/18723	0.204974245851346	0.423465024594363	0.37729120913718	PRNP/THY1/B2M/CD81/IL6ST	5
BP	GO:0006626	protein targeting to mitochondrion	2/158	100/18723	0.206656019178442	0.426278062797978	0.379797519041304	HSP90AA1/TOMM20	2
BP	GO:0019218	regulation of steroid metabolic process	2/158	100/18723	0.206656019178442	0.426278062797978	0.379797519041304	DKK3/PROX1	2
BP	GO:0008217	regulation of blood pressure	3/158	186/18723	0.20778367853929	0.428272396246231	0.381574394188985	TAC3/ATP6AP2/CNR1	3
BP	GO:0010038	response to metal ion	5/158	373/18723	0.207956236962433	0.428296565375839	0.381595927962979	PRNP/B2M/CALM3/HSPA5/JUND	5
BP	GO:0110053	regulation of actin filament organization	4/158	278/18723	0.208462009329331	0.429006438055648	0.382228397485002	TMSB4X/ACTG1/RAC1/ARF1	4
BP	GO:0006476	protein deacetylation	2/158	101/18723	0.209739954183669	0.429028753605233	0.382248279789788	MORF4L1/BEX4	2
BP	GO:0042102	positive regulation of T cell proliferation	2/158	101/18723	0.209739954183669	0.429028753605233	0.382248279789788	CD81/IL6ST	2
BP	GO:0043542	endothelial cell migration	4/158	279/18723	0.210215870567859	0.429028753605233	0.382248279789788	TMSB4X/SCG2/RAC1/PROX1	4
BP	GO:0002253	activation of immune response	5/158	375/18723	0.210952629780108	0.429028753605233	0.382248279789788	PRNP/THY1/HSP90AA1/CLU/CD81	5
BP	GO:0000423	mitophagy	1/158	28/18723	0.211372784352259	0.429028753605233	0.382248279789788	MAP1LC3B	1
BP	GO:0001945	lymph vessel development	1/158	28/18723	0.211372784352259	0.429028753605233	0.382248279789788	PROX1	1
BP	GO:0002474	antigen processing and presentation of peptide antigen via MHC class I	1/158	28/18723	0.211372784352259	0.429028753605233	0.382248279789788	B2M	1
BP	GO:0007064	mitotic sister chromatid cohesion	1/158	28/18723	0.211372784352259	0.429028753605233	0.382248279789788	RAD21	1
BP	GO:0007141	male meiosis I	1/158	28/18723	0.211372784352259	0.429028753605233	0.382248279789788	UBB	1
BP	GO:0007205	protein kinase C-activating G protein-coupled receptor signaling pathway	1/158	28/18723	0.211372784352259	0.429028753605233	0.382248279789788	CCK	1
BP	GO:0009065	glutamine family amino acid catabolic process	1/158	28/18723	0.211372784352259	0.429028753605233	0.382248279789788	OAT	1
BP	GO:0010575	positive regulation of vascular endothelial growth factor production	1/158	28/18723	0.211372784352259	0.429028753605233	0.382248279789788	IL6ST	1
BP	GO:0030262	apoptotic nuclear changes	1/158	28/18723	0.211372784352259	0.429028753605233	0.382248279789788	BLCAP	1
BP	GO:0031342	negative regulation of cell killing	1/158	28/18723	0.211372784352259	0.429028753605233	0.382248279789788	HSP90AB1	1
BP	GO:0034123	positive regulation of toll-like receptor signaling pathway	1/158	28/18723	0.211372784352259	0.429028753605233	0.382248279789788	PJA2	1
BP	GO:0071280	cellular response to copper ion	1/158	28/18723	0.211372784352259	0.429028753605233	0.382248279789788	PRNP	1
BP	GO:0090200	positive regulation of release of cytochrome c from mitochondria	1/158	28/18723	0.211372784352259	0.429028753605233	0.382248279789788	MOAP1	1
BP	GO:1902624	positive regulation of neutrophil migration	1/158	28/18723	0.211372784352259	0.429028753605233	0.382248279789788	RAC1	1
BP	GO:0021700	developmental maturation	4/158	280/18723	0.211973992303511	0.429921356819688	0.38304355525884	MAP1B/YWHAZ/ATP6AP2/CDK5R1	4
BP	GO:0001667	ameboidal-type cell migration	6/158	475/18723	0.213491524267386	0.432669656867618	0.385492185931818	TMSB4X/SCG2/RAC1/PROX1/ZFAND5/MAPRE2	6
BP	GO:0006470	protein dephosphorylation	4/158	281/18723	0.21373631566816	0.432836356368296	0.385640708838128	HSP90AB1/YWHAB/CALM3/PPP2R1A	4
BP	GO:0050773	regulation of dendrite development	2/158	103/18723	0.215921765743935	0.4346068499263	0.387218151168599	YWHAH/TMEM106B	2
BP	GO:1905037	autophagosome organization	2/158	103/18723	0.215921765743935	0.4346068499263	0.387218151168599	MAP1LC3B/GABARAPL2	2
BP	GO:0001916	positive regulation of T cell mediated cytotoxicity	1/158	29/18723	0.218037833834599	0.4346068499263	0.387218151168599	B2M	1
BP	GO:0003209	cardiac atrium morphogenesis	1/158	29/18723	0.218037833834599	0.4346068499263	0.387218151168599	PROX1	1
BP	GO:0007143	female meiotic nuclear division	1/158	29/18723	0.218037833834599	0.4346068499263	0.387218151168599	UBB	1
BP	GO:0010390	histone monoubiquitination	1/158	29/18723	0.218037833834599	0.4346068499263	0.387218151168599	SKP1	1
BP	GO:0010592	positive regulation of lamellipodium assembly	1/158	29/18723	0.218037833834599	0.4346068499263	0.387218151168599	RAC1	1
BP	GO:0010955	negative regulation of protein processing	1/158	29/18723	0.218037833834599	0.4346068499263	0.387218151168599	PRNP	1
BP	GO:0021591	ventricular system development	1/158	29/18723	0.218037833834599	0.4346068499263	0.387218151168599	ATP1B2	1
BP	GO:0030970	retrograde protein transport, ER to cytosol	1/158	29/18723	0.218037833834599	0.4346068499263	0.387218151168599	ERLEC1	1
BP	GO:0031069	hair follicle morphogenesis	1/158	29/18723	0.218037833834599	0.4346068499263	0.387218151168599	IGFBP5	1
BP	GO:0034067	protein localization to Golgi apparatus	1/158	29/18723	0.218037833834599	0.4346068499263	0.387218151168599	TMED10	1
BP	GO:0035066	positive regulation of histone acetylation	1/158	29/18723	0.218037833834599	0.4346068499263	0.387218151168599	NAP1L2	1
BP	GO:0048679	regulation of axon regeneration	1/158	29/18723	0.218037833834599	0.4346068499263	0.387218151168599	INPP5F	1
BP	GO:0090114	COPII-coated vesicle budding	1/158	29/18723	0.218037833834599	0.4346068499263	0.387218151168599	TMED10	1
BP	GO:0095500	acetylcholine receptor signaling pathway	1/158	29/18723	0.218037833834599	0.4346068499263	0.387218151168599	CDK5R1	1
BP	GO:1900117	regulation of execution phase of apoptosis	1/158	29/18723	0.218037833834599	0.4346068499263	0.387218151168599	FZD3	1
BP	GO:1902230	negative regulation of intrinsic apoptotic signaling pathway in response to DNA damage	1/158	29/18723	0.218037833834599	0.4346068499263	0.387218151168599	CLU	1
BP	GO:1902253	regulation of intrinsic apoptotic signaling pathway by p53 class mediator	1/158	29/18723	0.218037833834599	0.4346068499263	0.387218151168599	UBB	1
BP	GO:1903318	negative regulation of protein maturation	1/158	29/18723	0.218037833834599	0.4346068499263	0.387218151168599	PRNP	1
BP	GO:1903513	endoplasmic reticulum to cytosol transport	1/158	29/18723	0.218037833834599	0.4346068499263	0.387218151168599	ERLEC1	1
BP	GO:0060419	heart growth	2/158	104/18723	0.219019052224934	0.435967546199651	0.38843047972568	BASP1/PROX1	2
BP	GO:0022409	positive regulation of cell-cell adhesion	4/158	284/18723	0.219047907178044	0.435967546199651	0.38843047972568	THY1/B2M/CD81/IL6ST	4
BP	GO:0043410	positive regulation of MAPK cascade	6/158	480/18723	0.220199518784392	0.437932276716083	0.390180979788546	TIMP2/ARL6IP5/PJA2/NPTN/CD81/MTURN	6
BP	GO:0032872	regulation of stress-activated MAPK cascade	3/158	192/18723	0.220942635450877	0.438431308799353	0.390625598368971	ARL6IP5/PJA2/MTURN	3
BP	GO:0032231	regulation of actin filament bundle assembly	2/158	105/18723	0.222120206766966	0.438431308799353	0.390625598368971	ACTG1/RAC1	2
BP	GO:0120034	positive regulation of plasma membrane bounded cell projection assembly	2/158	105/18723	0.222120206766966	0.438431308799353	0.390625598368971	GPM6A/RAC1	2
BP	GO:0001935	endothelial cell proliferation	3/158	193/18723	0.223152463286253	0.438431308799353	0.390625598368971	SCG2/VIP/PROX1	3
BP	GO:0042692	muscle cell differentiation	5/158	384/18723	0.224606980966218	0.438431308799353	0.390625598368971	IGFBP5/ACTG1/PROX1/CD81/SGCB	5
BP	GO:0003299	muscle hypertrophy in response to stress	1/158	30/18723	0.224646907454698	0.438431308799353	0.390625598368971	INPP5F	1
BP	GO:0006921	cellular component disassembly involved in execution phase of apoptosis	1/158	30/18723	0.224646907454698	0.438431308799353	0.390625598368971	BLCAP	1
BP	GO:0010800	positive regulation of peptidyl-threonine phosphorylation	1/158	30/18723	0.224646907454698	0.438431308799353	0.390625598368971	CALM3	1
BP	GO:0010880	regulation of release of sequestered calcium ion into cytosol by sarcoplasmic reticulum	1/158	30/18723	0.224646907454698	0.438431308799353	0.390625598368971	CALM3	1
BP	GO:0014887	cardiac muscle adaptation	1/158	30/18723	0.224646907454698	0.438431308799353	0.390625598368971	INPP5F	1
BP	GO:0014898	cardiac muscle hypertrophy in response to stress	1/158	30/18723	0.224646907454698	0.438431308799353	0.390625598368971	INPP5F	1
BP	GO:0017145	stem cell division	1/158	30/18723	0.224646907454698	0.438431308799353	0.390625598368971	NAP1L2	1
BP	GO:0019886	antigen processing and presentation of exogenous peptide antigen via MHC class II	1/158	30/18723	0.224646907454698	0.438431308799353	0.390625598368971	B2M	1
BP	GO:0030204	chondroitin sulfate metabolic process	1/158	30/18723	0.224646907454698	0.438431308799353	0.390625598368971	SPOCK2	1
BP	GO:0033137	negative regulation of peptidyl-serine phosphorylation	1/158	30/18723	0.224646907454698	0.438431308799353	0.390625598368971	INPP5F	1
BP	GO:0034694	response to prostaglandin	1/158	30/18723	0.224646907454698	0.438431308799353	0.390625598368971	GNG2	1
BP	GO:0036296	response to increased oxygen levels	1/158	30/18723	0.224646907454698	0.438431308799353	0.390625598368971	ATP6V1G1	1
BP	GO:0043032	positive regulation of macrophage activation	1/158	30/18723	0.224646907454698	0.438431308799353	0.390625598368971	JUND	1
BP	GO:0048147	negative regulation of fibroblast proliferation	1/158	30/18723	0.224646907454698	0.438431308799353	0.390625598368971	FTH1	1
BP	GO:0051125	regulation of actin nucleation	1/158	30/18723	0.224646907454698	0.438431308799353	0.390625598368971	ARF1	1
BP	GO:0051491	positive regulation of filopodium assembly	1/158	30/18723	0.224646907454698	0.438431308799353	0.390625598368971	GPM6A	1
BP	GO:0060292	long-term synaptic depression	1/158	30/18723	0.224646907454698	0.438431308799353	0.390625598368971	ARF1	1
BP	GO:0099068	postsynapse assembly	1/158	30/18723	0.224646907454698	0.438431308799353	0.390625598368971	LRRTM2	1
BP	GO:1900101	regulation of endoplasmic reticulum unfolded protein response	1/158	30/18723	0.224646907454698	0.438431308799353	0.390625598368971	HSPA5	1
BP	GO:0030038	contractile actin filament bundle assembly	2/158	106/18723	0.225224945714425	0.438431308799353	0.390625598368971	ACTG1/RAC1	2
BP	GO:0035821	modulation of process of other organism	2/158	106/18723	0.225224945714425	0.438431308799353	0.390625598368971	NUCKS1/CFL1	2
BP	GO:0043149	stress fiber assembly	2/158	106/18723	0.225224945714425	0.438431308799353	0.390625598368971	ACTG1/RAC1	2
BP	GO:0046620	regulation of organ growth	2/158	106/18723	0.225224945714425	0.438431308799353	0.390625598368971	BASP1/PROX1	2
BP	GO:2000278	regulation of DNA biosynthetic process	2/158	106/18723	0.225224945714425	0.438431308799353	0.390625598368971	HSP90AB1/HSP90AA1	2
BP	GO:0045786	negative regulation of cell cycle	5/158	385/18723	0.22614064603272	0.439611657304164	0.391677243932876	FAM107A/TIMP2/FZD3/PROX1/RAD21	5
BP	GO:0070302	regulation of stress-activated protein kinase signaling cascade	3/158	195/18723	0.227585390807494	0.439611657304164	0.391677243932876	ARL6IP5/PJA2/MTURN	3
BP	GO:0050727	regulation of inflammatory response	5/158	386/18723	0.227677482354873	0.439611657304164	0.391677243932876	TMSB4X/CD81/IL6ST/RPS19/CNR1	5
BP	GO:0002824	positive regulation of adaptive immune response based on somatic recombination of immune receptors built from immunoglobulin superfamily domains	2/158	107/18723	0.228332989865142	0.439611657304164	0.391677243932876	B2M/CD81	2
BP	GO:0010927	cellular component assembly involved in morphogenesis	2/158	107/18723	0.228332989865142	0.439611657304164	0.391677243932876	ACTG1/PROX1	2
BP	GO:0042303	molting cycle	2/158	107/18723	0.228332989865142	0.439611657304164	0.391677243932876	IGFBP5/FZD3	2
BP	GO:0042633	hair cycle	2/158	107/18723	0.228332989865142	0.439611657304164	0.391677243932876	IGFBP5/FZD3	2
BP	GO:0051341	regulation of oxidoreductase activity	2/158	107/18723	0.228332989865142	0.439611657304164	0.391677243932876	CALM3/CNR1	2
BP	GO:0031032	actomyosin structure organization	3/158	196/18723	0.229808267525819	0.439611657304164	0.391677243932876	ACTG1/RAC1/PROX1	3
BP	GO:0043393	regulation of protein binding	3/158	196/18723	0.229808267525819	0.439611657304164	0.391677243932876	HSP90AB1/B2M/TMBIM6	3
BP	GO:0002230	positive regulation of defense response to virus by host	1/158	31/18723	0.231200472351833	0.439611657304164	0.391677243932876	HSP90AA1	1
BP	GO:0002828	regulation of type 2 immune response	1/158	31/18723	0.231200472351833	0.439611657304164	0.391677243932876	CD81	1
BP	GO:0006779	porphyrin-containing compound biosynthetic process	1/158	31/18723	0.231200472351833	0.439611657304164	0.391677243932876	PGRMC1	1
BP	GO:0007190	activation of adenylate cyclase activity	1/158	31/18723	0.231200472351833	0.439611657304164	0.391677243932876	CALM3	1
BP	GO:0008045	motor neuron axon guidance	1/158	31/18723	0.231200472351833	0.439611657304164	0.391677243932876	RAC1	1
BP	GO:0031114	regulation of microtubule depolymerization	1/158	31/18723	0.231200472351833	0.439611657304164	0.391677243932876	MAP1B	1
BP	GO:0033014	tetrapyrrole biosynthetic process	1/158	31/18723	0.231200472351833	0.439611657304164	0.391677243932876	PGRMC1	1
BP	GO:0036475	neuron death in response to oxidative stress	1/158	31/18723	0.231200472351833	0.439611657304164	0.391677243932876	ARL6IP5	1
BP	GO:0048710	regulation of astrocyte differentiation	1/158	31/18723	0.231200472351833	0.439611657304164	0.391677243932876	IL6ST	1
BP	GO:0051443	positive regulation of ubiquitin-protein transferase activity	1/158	31/18723	0.231200472351833	0.439611657304164	0.391677243932876	SKP1	1
BP	GO:0055075	potassium ion homeostasis	1/158	31/18723	0.231200472351833	0.439611657304164	0.391677243932876	ATP1B2	1
BP	GO:0061099	negative regulation of protein tyrosine kinase activity	1/158	31/18723	0.231200472351833	0.439611657304164	0.391677243932876	THY1	1
BP	GO:0065005	protein-lipid complex assembly	1/158	31/18723	0.231200472351833	0.439611657304164	0.391677243932876	ARF1	1
BP	GO:0070633	transepithelial transport	1/158	31/18723	0.231200472351833	0.439611657304164	0.391677243932876	ACTG1	1
BP	GO:0071168	protein localization to chromatin	1/158	31/18723	0.231200472351833	0.439611657304164	0.391677243932876	RAD21	1
BP	GO:0071480	cellular response to gamma radiation	1/158	31/18723	0.231200472351833	0.439611657304164	0.391677243932876	HSPA5	1
BP	GO:0090183	regulation of kidney development	1/158	31/18723	0.231200472351833	0.439611657304164	0.391677243932876	BASP1	1
BP	GO:1902042	negative regulation of extrinsic apoptotic signaling pathway via death domain receptors	1/158	31/18723	0.231200472351833	0.439611657304164	0.391677243932876	FAIM2	1
BP	GO:1905144	response to acetylcholine	1/158	31/18723	0.231200472351833	0.439611657304164	0.391677243932876	CDK5R1	1
BP	GO:1905145	cellular response to acetylcholine	1/158	31/18723	0.231200472351833	0.439611657304164	0.391677243932876	CDK5R1	1
BP	GO:2000144	positive regulation of DNA-templated transcription, initiation	1/158	31/18723	0.231200472351833	0.439611657304164	0.391677243932876	SUB1	1
BP	GO:0033138	positive regulation of peptidyl-serine phosphorylation	2/158	108/18723	0.231444064416237	0.439611657304164	0.391677243932876	HSP90AB1/HSP90AA1	2
BP	GO:0098659	inorganic cation import across plasma membrane	2/158	108/18723	0.231444064416237	0.439611657304164	0.391677243932876	PRNP/ATP1B2	2
BP	GO:0099587	inorganic ion import across plasma membrane	2/158	108/18723	0.231444064416237	0.439611657304164	0.391677243932876	PRNP/ATP1B2	2
BP	GO:0010952	positive regulation of peptidase activity	3/158	197/18723	0.232035271817003	0.440106786929259	0.392118385571694	CCK/ARL6IP5/CYCS	3
BP	GO:0042594	response to starvation	3/158	197/18723	0.232035271817003	0.440106786929259	0.392118385571694	MAP1LC3B/GABARAPL2/HSPA5	3
BP	GO:0010632	regulation of epithelial cell migration	4/158	292/18723	0.23338237355763	0.442346804828447	0.394114156208202	TMSB4X/RAC1/PROX1/MAPRE2	4
BP	GO:0002456	T cell mediated immunity	2/158	109/18723	0.234557898910565	0.442652038560191	0.394386107838279	B2M/CD81	2
BP	GO:0040013	negative regulation of locomotion	5/158	391/18723	0.235407970629855	0.442652038560191	0.394386107838279	IGFBP5/THY1/ATP1B2/RAC1/TCAF1	5
BP	GO:0042098	T cell proliferation	3/158	199/18723	0.236501223265527	0.442652038560191	0.394386107838279	PRNP/CD81/IL6ST	3
BP	GO:0051604	protein maturation	4/158	294/18723	0.237002140152587	0.442652038560191	0.394386107838279	PRNP/CPE/ATP6AP2/PCSK1N	4
BP	GO:0002698	negative regulation of immune effector process	2/158	110/18723	0.237674227183738	0.442652038560191	0.394386107838279	TMBIM6/RPS19	2
BP	GO:0009408	response to heat	2/158	110/18723	0.237674227183738	0.442652038560191	0.394386107838279	HSP90AB1/HSP90AA1	2
BP	GO:0061387	regulation of extent of cell growth	2/158	110/18723	0.237674227183738	0.442652038560191	0.394386107838279	MAP1B/CDK5R1	2
BP	GO:0003338	metanephros morphogenesis	1/158	32/18723	0.237698991791616	0.442652038560191	0.394386107838279	BASP1	1
BP	GO:0006506	GPI anchor biosynthetic process	1/158	32/18723	0.237698991791616	0.442652038560191	0.394386107838279	PGAP4	1
BP	GO:0010039	response to iron ion	1/158	32/18723	0.237698991791616	0.442652038560191	0.394386107838279	B2M	1
BP	GO:0019934	cGMP-mediated signaling	1/158	32/18723	0.237698991791616	0.442652038560191	0.394386107838279	GUCY1B1	1
BP	GO:0021799	cerebral cortex radially oriented cell migration	1/158	32/18723	0.237698991791616	0.442652038560191	0.394386107838279	CDK5R1	1
BP	GO:0030511	positive regulation of transforming growth factor beta receptor signaling pathway	1/158	32/18723	0.237698991791616	0.442652038560191	0.394386107838279	HSP90AB1	1
BP	GO:0035767	endothelial cell chemotaxis	1/158	32/18723	0.237698991791616	0.442652038560191	0.394386107838279	TMSB4X	1
BP	GO:0042219	cellular modified amino acid catabolic process	1/158	32/18723	0.237698991791616	0.442652038560191	0.394386107838279	PCYOX1	1
BP	GO:0045761	regulation of adenylate cyclase activity	1/158	32/18723	0.237698991791616	0.442652038560191	0.394386107838279	TIMP2	1
BP	GO:0046475	glycerophospholipid catabolic process	1/158	32/18723	0.237698991791616	0.442652038560191	0.394386107838279	INPP5F	1
BP	GO:0046856	phosphatidylinositol dephosphorylation	1/158	32/18723	0.237698991791616	0.442652038560191	0.394386107838279	INPP5F	1
BP	GO:0060323	head morphogenesis	1/158	32/18723	0.237698991791616	0.442652038560191	0.394386107838279	ATP6AP2	1
BP	GO:0090022	regulation of neutrophil chemotaxis	1/158	32/18723	0.237698991791616	0.442652038560191	0.394386107838279	RAC1	1
BP	GO:0097345	mitochondrial outer membrane permeabilization	1/158	32/18723	0.237698991791616	0.442652038560191	0.394386107838279	MOAP1	1
BP	GO:1900745	positive regulation of p38MAPK cascade	1/158	32/18723	0.237698991791616	0.442652038560191	0.394386107838279	PJA2	1
BP	GO:1901889	negative regulation of cell junction assembly	1/158	32/18723	0.237698991791616	0.442652038560191	0.394386107838279	FAM107A	1
BP	GO:1902235	regulation of endoplasmic reticulum stress-induced intrinsic apoptotic signaling pathway	1/158	32/18723	0.237698991791616	0.442652038560191	0.394386107838279	TMBIM6	1
BP	GO:1903846	positive regulation of cellular response to transforming growth factor beta stimulus	1/158	32/18723	0.237698991791616	0.442652038560191	0.394386107838279	HSP90AB1	1
BP	GO:0048193	Golgi vesicle transport	4/158	296/18723	0.240635433967464	0.447709847964329	0.39889242338937	SCAMP1/GABARAPL2/ARF1/TMED10	4
BP	GO:0002526	acute inflammatory response	2/158	112/18723	0.243913321559005	0.447709847964329	0.39889242338937	IL6ST/CNR1	2
BP	GO:0035601	protein deacylation	2/158	112/18723	0.243913321559005	0.447709847964329	0.39889242338937	MORF4L1/BEX4	2
BP	GO:0001881	receptor recycling	1/158	33/18723	0.244142925197904	0.447709847964329	0.39889242338937	INPP5F	1
BP	GO:0001975	response to amphetamine	1/158	33/18723	0.244142925197904	0.447709847964329	0.39889242338937	CALM3	1
BP	GO:0006336	DNA replication-independent nucleosome assembly	1/158	33/18723	0.244142925197904	0.447709847964329	0.39889242338937	H3-3B	1
BP	GO:0006505	GPI anchor metabolic process	1/158	33/18723	0.244142925197904	0.447709847964329	0.39889242338937	PGAP4	1
BP	GO:0006536	glutamate metabolic process	1/158	33/18723	0.244142925197904	0.447709847964329	0.39889242338937	OAT	1
BP	GO:0006891	intra-Golgi vesicle-mediated transport	1/158	33/18723	0.244142925197904	0.447709847964329	0.39889242338937	GABARAPL2	1
BP	GO:0010165	response to X-ray	1/158	33/18723	0.244142925197904	0.447709847964329	0.39889242338937	NUCKS1	1
BP	GO:0010737	protein kinase A signaling	1/158	33/18723	0.244142925197904	0.447709847964329	0.39889242338937	PJA2	1
BP	GO:0032228	regulation of synaptic transmission, GABAergic	1/158	33/18723	0.244142925197904	0.447709847964329	0.39889242338937	CNR1	1
BP	GO:0034110	regulation of homotypic cell-cell adhesion	1/158	33/18723	0.244142925197904	0.447709847964329	0.39889242338937	IL6ST	1
BP	GO:0035025	positive regulation of Rho protein signal transduction	1/158	33/18723	0.244142925197904	0.447709847964329	0.39889242338937	RAC1	1
BP	GO:0046320	regulation of fatty acid oxidation	1/158	33/18723	0.244142925197904	0.447709847964329	0.39889242338937	CNR1	1
BP	GO:0048048	embryonic eye morphogenesis	1/158	33/18723	0.244142925197904	0.447709847964329	0.39889242338937	PROX1	1
BP	GO:0048730	epidermis morphogenesis	1/158	33/18723	0.244142925197904	0.447709847964329	0.39889242338937	IGFBP5	1
BP	GO:0060260	regulation of transcription initiation from RNA polymerase II promoter	1/158	33/18723	0.244142925197904	0.447709847964329	0.39889242338937	SUB1	1
BP	GO:0099174	regulation of presynapse organization	1/158	33/18723	0.244142925197904	0.447709847964329	0.39889242338937	SLITRK4	1
BP	GO:1901976	regulation of cell cycle checkpoint	1/158	33/18723	0.244142925197904	0.447709847964329	0.39889242338937	PROX1	1
BP	GO:1902692	regulation of neuroblast proliferation	1/158	33/18723	0.244142925197904	0.447709847964329	0.39889242338937	FZD3	1
BP	GO:1905606	regulation of presynapse assembly	1/158	33/18723	0.244142925197904	0.447709847964329	0.39889242338937	SLITRK4	1
BP	GO:0048511	rhythmic process	4/158	298/18723	0.244281790872013	0.447709847964329	0.39889242338937	PROX1/CDK5R1/HSPA5/JUND	4
BP	GO:0002708	positive regulation of lymphocyte mediated immunity	2/158	113/18723	0.247035576327334	0.452445488142841	0.403111698430327	B2M/CD81	2
BP	GO:0042063	gliogenesis	4/158	301/18723	0.249774807992705	0.453856227996746	0.404368613911759	CLU/ATP1B2/CDK5R1/IL6ST	4
BP	GO:0051261	protein depolymerization	2/158	114/18723	0.250159302105001	0.453856227996746	0.404368613911759	MAP1B/CFL1	2
BP	GO:0001662	behavioral fear response	1/158	34/18723	0.25053272818446	0.453856227996746	0.404368613911759	CCK	1
BP	GO:0002495	antigen processing and presentation of peptide antigen via MHC class II	1/158	34/18723	0.25053272818446	0.453856227996746	0.404368613911759	B2M	1
BP	GO:0014072	response to isoquinoline alkaloid	1/158	34/18723	0.25053272818446	0.453856227996746	0.404368613911759	CNR1	1
BP	GO:0014808	release of sequestered calcium ion into cytosol by sarcoplasmic reticulum	1/158	34/18723	0.25053272818446	0.453856227996746	0.404368613911759	CALM3	1
BP	GO:0032770	positive regulation of monooxygenase activity	1/158	34/18723	0.25053272818446	0.453856227996746	0.404368613911759	CALM3	1
BP	GO:0034724	DNA replication-independent nucleosome organization	1/158	34/18723	0.25053272818446	0.453856227996746	0.404368613911759	H3-3B	1
BP	GO:0035308	negative regulation of protein dephosphorylation	1/158	34/18723	0.25053272818446	0.453856227996746	0.404368613911759	YWHAB	1
BP	GO:0035909	aorta morphogenesis	1/158	34/18723	0.25053272818446	0.453856227996746	0.404368613911759	PROX1	1
BP	GO:0043278	response to morphine	1/158	34/18723	0.25053272818446	0.453856227996746	0.404368613911759	CNR1	1
BP	GO:0048854	brain morphogenesis	1/158	34/18723	0.25053272818446	0.453856227996746	0.404368613911759	FZD3	1
BP	GO:0055094	response to lipoprotein particle	1/158	34/18723	0.25053272818446	0.453856227996746	0.404368613911759	CD81	1
BP	GO:0070884	regulation of calcineurin-NFAT signaling cascade	1/158	34/18723	0.25053272818446	0.453856227996746	0.404368613911759	PRNP	1
BP	GO:2000352	negative regulation of endothelial cell apoptotic process	1/158	34/18723	0.25053272818446	0.453856227996746	0.404368613911759	SCG2	1
BP	GO:2000758	positive regulation of peptidyl-lysine acetylation	1/158	34/18723	0.25053272818446	0.453856227996746	0.404368613911759	NAP1L2	1
BP	GO:0051056	regulation of small GTPase mediated signal transduction	4/158	302/18723	0.251611845125859	0.455501253276794	0.405834268785063	TIMP2/RAC1/MAPRE2/KBTBD6	4
BP	GO:0042471	ear morphogenesis	2/158	115/18723	0.253284253416686	0.457859273385168	0.407935174895811	FZD3/PROX1	2
BP	GO:0051209	release of sequestered calcium ion into cytosol	2/158	115/18723	0.253284253416686	0.457859273385168	0.407935174895811	THY1/CALM3	2
BP	GO:0016064	immunoglobulin mediated immune response	3/158	207/18723	0.254508392521005	0.457859273385168	0.407935174895811	B2M/CLU/CD81	3
BP	GO:0050679	positive regulation of epithelial cell proliferation	3/158	207/18723	0.254508392521005	0.457859273385168	0.407935174895811	SCG2/VIP/PROX1	3
BP	GO:0018107	peptidyl-threonine phosphorylation	2/158	116/18723	0.256410188773846	0.457859273385168	0.407935174895811	CALM3/CDK5R1	2
BP	GO:0043200	response to amino acid	2/158	116/18723	0.256410188773846	0.457859273385168	0.407935174895811	TOMM20/TMBIM6	2
BP	GO:0051283	negative regulation of sequestering of calcium ion	2/158	116/18723	0.256410188773846	0.457859273385168	0.407935174895811	THY1/CALM3	2
BP	GO:0098732	macromolecule deacylation	2/158	116/18723	0.256410188773846	0.457859273385168	0.407935174895811	MORF4L1/BEX4	2
BP	GO:0001893	maternal placenta development	1/158	35/18723	0.256868852586346	0.457859273385168	0.407935174895811	CTSB	1
BP	GO:0002209	behavioral defense response	1/158	35/18723	0.256868852586346	0.457859273385168	0.407935174895811	CCK	1
BP	GO:0018149	peptide cross-linking	1/158	35/18723	0.256868852586346	0.457859273385168	0.407935174895811	SPOCK2	1
BP	GO:0031076	embryonic camera-type eye development	1/158	35/18723	0.256868852586346	0.457859273385168	0.407935174895811	PROX1	1
BP	GO:0032350	regulation of hormone metabolic process	1/158	35/18723	0.256868852586346	0.457859273385168	0.407935174895811	DKK3	1
BP	GO:0032435	negative regulation of proteasomal ubiquitin-dependent protein catabolic process	1/158	35/18723	0.256868852586346	0.457859273385168	0.407935174895811	HSP90AB1	1
BP	GO:0035633	maintenance of blood-brain barrier	1/158	35/18723	0.256868852586346	0.457859273385168	0.407935174895811	ACTG1	1
BP	GO:0042462	eye photoreceptor cell development	1/158	35/18723	0.256868852586346	0.457859273385168	0.407935174895811	THY1	1
BP	GO:0045454	cell redox homeostasis	1/158	35/18723	0.256868852586346	0.457859273385168	0.407935174895811	SELENOT	1
BP	GO:0045922	negative regulation of fatty acid metabolic process	1/158	35/18723	0.256868852586346	0.457859273385168	0.407935174895811	CNR1	1
BP	GO:0046640	regulation of alpha-beta T cell proliferation	1/158	35/18723	0.256868852586346	0.457859273385168	0.407935174895811	CD81	1
BP	GO:0050654	chondroitin sulfate proteoglycan metabolic process	1/158	35/18723	0.256868852586346	0.457859273385168	0.407935174895811	SPOCK2	1
BP	GO:0097502	mannosylation	1/158	35/18723	0.256868852586346	0.457859273385168	0.407935174895811	B4GAT1	1
BP	GO:0106056	regulation of calcineurin-mediated signaling	1/158	35/18723	0.256868852586346	0.457859273385168	0.407935174895811	PRNP	1
BP	GO:1903514	release of sequestered calcium ion into cytosol by endoplasmic reticulum	1/158	35/18723	0.256868852586346	0.457859273385168	0.407935174895811	CALM3	1
BP	GO:0043281	regulation of cysteine-type endopeptidase activity involved in apoptotic process	3/158	209/18723	0.259041773156394	0.459222215534536	0.40914950444289	CCK/ARL6IP5/CYCS	3
BP	GO:0002702	positive regulation of production of molecular mediator of immune response	2/158	117/18723	0.259536870625649	0.459222215534536	0.40914950444289	B2M/CD81	2
BP	GO:0051225	spindle assembly	2/158	117/18723	0.259536870625649	0.459222215534536	0.40914950444289	TUBB/MAPRE2	2
BP	GO:0002685	regulation of leukocyte migration	3/158	210/18723	0.261312627844548	0.459222215534536	0.40914950444289	THY1/RAC1/CD81	3
BP	GO:0019724	B cell mediated immunity	3/158	210/18723	0.261312627844548	0.459222215534536	0.40914950444289	B2M/CLU/CD81	3
BP	GO:0006413	translational initiation	2/158	118/18723	0.262664065310434	0.459222215534536	0.40914950444289	EIF1/EIF1AX	2
BP	GO:0022612	gland morphogenesis	2/158	118/18723	0.262664065310434	0.459222215534536	0.40914950444289	IGFBP5/PROX1	2
BP	GO:0030203	glycosaminoglycan metabolic process	2/158	118/18723	0.262664065310434	0.459222215534536	0.40914950444289	SPOCK2/B4GAT1	2
BP	GO:0051101	regulation of DNA binding	2/158	118/18723	0.262664065310434	0.459222215534536	0.40914950444289	TMSB4X/CALM3	2
BP	GO:0051282	regulation of sequestering of calcium ion	2/158	118/18723	0.262664065310434	0.459222215534536	0.40914950444289	THY1/CALM3	2
BP	GO:0071346	cellular response to interferon-gamma	2/158	118/18723	0.262664065310434	0.459222215534536	0.40914950444289	HSP90AB1/ACTG1	2
BP	GO:0002504	antigen processing and presentation of peptide or polysaccharide antigen via MHC class II	1/158	36/18723	0.263151746491063	0.459222215534536	0.40914950444289	B2M	1
BP	GO:0002691	regulation of cellular extravasation	1/158	36/18723	0.263151746491063	0.459222215534536	0.40914950444289	THY1	1
BP	GO:0003230	cardiac atrium development	1/158	36/18723	0.263151746491063	0.459222215534536	0.40914950444289	PROX1	1
BP	GO:0006699	bile acid biosynthetic process	1/158	36/18723	0.263151746491063	0.459222215534536	0.40914950444289	PROX1	1
BP	GO:0008207	C21-steroid hormone metabolic process	1/158	36/18723	0.263151746491063	0.459222215534536	0.40914950444289	DKK3	1
BP	GO:0010762	regulation of fibroblast migration	1/158	36/18723	0.263151746491063	0.459222215534536	0.40914950444289	RAC1	1
BP	GO:0014046	dopamine secretion	1/158	36/18723	0.263151746491063	0.459222215534536	0.40914950444289	CNR1	1
BP	GO:0014059	regulation of dopamine secretion	1/158	36/18723	0.263151746491063	0.459222215534536	0.40914950444289	CNR1	1
BP	GO:0014741	negative regulation of muscle hypertrophy	1/158	36/18723	0.263151746491063	0.459222215534536	0.40914950444289	IGFBP5	1
BP	GO:0042092	type 2 immune response	1/158	36/18723	0.263151746491063	0.459222215534536	0.40914950444289	CD81	1
BP	GO:0042755	eating behavior	1/158	36/18723	0.263151746491063	0.459222215534536	0.40914950444289	CCK	1
BP	GO:0044743	protein transmembrane import into intracellular organelle	1/158	36/18723	0.263151746491063	0.459222215534536	0.40914950444289	TOMM20	1
BP	GO:0045652	regulation of megakaryocyte differentiation	1/158	36/18723	0.263151746491063	0.459222215534536	0.40914950444289	MTURN	1
BP	GO:0051354	negative regulation of oxidoreductase activity	1/158	36/18723	0.263151746491063	0.459222215534536	0.40914950444289	CNR1	1
BP	GO:0051385	response to mineralocorticoid	1/158	36/18723	0.263151746491063	0.459222215534536	0.40914950444289	CALM3	1
BP	GO:0060338	regulation of type I interferon-mediated signaling pathway	1/158	36/18723	0.263151746491063	0.459222215534536	0.40914950444289	HSP90AB1	1
BP	GO:0070306	lens fiber cell differentiation	1/158	36/18723	0.263151746491063	0.459222215534536	0.40914950444289	PROX1	1
BP	GO:0071402	cellular response to lipoprotein particle stimulus	1/158	36/18723	0.263151746491063	0.459222215534536	0.40914950444289	CD81	1
BP	GO:0086010	membrane depolarization during action potential	1/158	36/18723	0.263151746491063	0.459222215534536	0.40914950444289	YWHAH	1
BP	GO:0097009	energy homeostasis	1/158	36/18723	0.263151746491063	0.459222215534536	0.40914950444289	UBB	1
BP	GO:1902229	regulation of intrinsic apoptotic signaling pathway in response to DNA damage	1/158	36/18723	0.263151746491063	0.459222215534536	0.40914950444289	CLU	1
BP	GO:0042180	cellular ketone metabolic process	3/158	211/18723	0.263586122139792	0.459679006717922	0.409556487990275	DKK3/PROX1/CNR1	3
BP	GO:0002696	positive regulation of leukocyte activation	5/158	409/18723	0.263816868309771	0.459780314338298	0.409646749221702	THY1/B2M/CD81/IL6ST/JUND	5
BP	GO:0006469	negative regulation of protein kinase activity	3/158	212/18723	0.265862154352214	0.462739161464017	0.41228296932225	THY1/YWHAG/CAMK2N2	3
BP	GO:0009749	response to glucose	3/158	212/18723	0.265862154352214	0.462739161464017	0.41228296932225	RAC1/DYNLL1/SELENOT	3
BP	GO:0030218	erythrocyte differentiation	2/158	120/18723	0.268919077690692	0.464915021334739	0.41422157759887	B2M/RPS19	2
BP	GO:0048593	camera-type eye morphogenesis	2/158	120/18723	0.268919077690692	0.464915021334739	0.41422157759887	THY1/PROX1	2
BP	GO:0000462	maturation of SSU-rRNA from tricistronic rRNA transcript (SSU-rRNA, 5.8S rRNA, LSU-rRNA)	1/158	37/18723	0.269381854269434	0.464915021334739	0.41422157759887	RPS19	1
BP	GO:0001990	regulation of systemic arterial blood pressure by hormone	1/158	37/18723	0.269381854269434	0.464915021334739	0.41422157759887	ATP6AP2	1
BP	GO:0006623	protein targeting to vacuole	1/158	37/18723	0.269381854269434	0.464915021334739	0.41422157759887	CLU	1
BP	GO:0021532	neural tube patterning	1/158	37/18723	0.269381854269434	0.464915021334739	0.41422157759887	ATP6AP2	1
BP	GO:0031646	positive regulation of nervous system process	1/158	37/18723	0.269381854269434	0.464915021334739	0.41422157759887	CCK	1
BP	GO:0040036	regulation of fibroblast growth factor receptor signaling pathway	1/158	37/18723	0.269381854269434	0.464915021334739	0.41422157759887	NPTN	1
BP	GO:0043403	skeletal muscle tissue regeneration	1/158	37/18723	0.269381854269434	0.464915021334739	0.41422157759887	CD81	1
BP	GO:0048009	insulin-like growth factor receptor signaling pathway	1/158	37/18723	0.269381854269434	0.464915021334739	0.41422157759887	IGFBP5	1
BP	GO:0060416	response to growth hormone	1/158	37/18723	0.269381854269434	0.464915021334739	0.41422157759887	IGFBP5	1
BP	GO:0090218	positive regulation of lipid kinase activity	1/158	37/18723	0.269381854269434	0.464915021334739	0.41422157759887	CD81	1
BP	GO:1902745	positive regulation of lamellipodium organization	1/158	37/18723	0.269381854269434	0.464915021334739	0.41422157759887	RAC1	1
BP	GO:0019932	second-messenger-mediated signaling	4/158	312/18723	0.27013341911751	0.465608605249145	0.414839534451281	PRNP/CALM3/PPP2R1A/GUCY1B1	4
BP	GO:0070588	calcium ion transmembrane transport	4/158	312/18723	0.27013341911751	0.465608605249145	0.414839534451281	PRNP/THY1/GPM6A/CALM3	4
BP	GO:0045787	positive regulation of cell cycle	4/158	313/18723	0.271999450854539	0.467997214839915	0.416967694625835	PROX1/CDK5R1/USP22/RAD21	4
BP	GO:0002455	humoral immune response mediated by circulating immunoglobulin	2/158	121/18723	0.272046447079305	0.467997214839915	0.416967694625835	CLU/CD81	2
BP	GO:0003206	cardiac chamber morphogenesis	2/158	121/18723	0.272046447079305	0.467997214839915	0.416967694625835	CPE/PROX1	2
BP	GO:0009612	response to mechanical stimulus	3/158	216/18723	0.274989650942455	0.469191342085933	0.418031616523388	MAP1B/RAC1/JUND	3
BP	GO:0019730	antimicrobial humoral response	2/158	122/18723	0.275173432593777	0.469191342085933	0.418031616523388	CXCL14/RPS19	2
BP	GO:0051208	sequestering of calcium ion	2/158	122/18723	0.275173432593777	0.469191342085933	0.418031616523388	THY1/CALM3	2
BP	GO:0051928	positive regulation of calcium ion transport	2/158	122/18723	0.275173432593777	0.469191342085933	0.418031616523388	THY1/CALM3	2
BP	GO:0000578	embryonic axis specification	1/158	38/18723	0.275559616606233	0.469191342085933	0.418031616523388	BASP1	1
BP	GO:0002478	antigen processing and presentation of exogenous peptide antigen	1/158	38/18723	0.275559616606233	0.469191342085933	0.418031616523388	B2M	1
BP	GO:0010613	positive regulation of cardiac muscle hypertrophy	1/158	38/18723	0.275559616606233	0.469191342085933	0.418031616523388	IL6ST	1
BP	GO:0032717	negative regulation of interleukin-8 production	1/158	38/18723	0.275559616606233	0.469191342085933	0.418031616523388	TMSB4X	1
BP	GO:0035886	vascular associated smooth muscle cell differentiation	1/158	38/18723	0.275559616606233	0.469191342085933	0.418031616523388	SGCB	1
BP	GO:0042596	fear response	1/158	38/18723	0.275559616606233	0.469191342085933	0.418031616523388	CCK	1
BP	GO:0046633	alpha-beta T cell proliferation	1/158	38/18723	0.275559616606233	0.469191342085933	0.418031616523388	CD81	1
BP	GO:0097242	amyloid-beta clearance	1/158	38/18723	0.275559616606233	0.469191342085933	0.418031616523388	CLU	1
BP	GO:0098926	postsynaptic signal transduction	1/158	38/18723	0.275559616606233	0.469191342085933	0.418031616523388	CDK5R1	1
BP	GO:1902110	positive regulation of mitochondrial membrane permeability involved in apoptotic process	1/158	38/18723	0.275559616606233	0.469191342085933	0.418031616523388	MOAP1	1
BP	GO:1903580	positive regulation of ATP metabolic process	1/158	38/18723	0.275559616606233	0.469191342085933	0.418031616523388	TMSB4X	1
BP	GO:1903725	regulation of phospholipid metabolic process	1/158	38/18723	0.275559616606233	0.469191342085933	0.418031616523388	ARF1	1
BP	GO:0018105	peptidyl-serine phosphorylation	4/158	315/18723	0.275738352416735	0.469195675709753	0.418035477617165	HSP90AB1/HSP90AA1/INPP5F/CDK5R1	4
BP	GO:0016311	dephosphorylation	5/158	417/18723	0.276695137750398	0.470523085459329	0.419218149149288	HSP90AB1/YWHAB/CALM3/PPP2R1A/INPP5F	5
BP	GO:0003231	cardiac ventricle development	2/158	123/18723	0.278299819308684	0.472648226287643	0.421111568690771	CPE/PROX1	2
BP	GO:0030168	platelet activation	2/158	123/18723	0.278299819308684	0.472648226287643	0.421111568690771	ACTG1/IL6ST	2
BP	GO:0006959	humoral immune response	4/158	317/18723	0.27948600105058	0.472958589875768	0.421388090827512	CXCL14/CLU/CD81/RPS19	4
BP	GO:0045088	regulation of innate immune response	3/158	218/18723	0.27956602995593	0.472958589875768	0.421388090827512	HSP90AB1/HSP90AA1/RPS19	3
BP	GO:0070661	leukocyte proliferation	4/158	318/18723	0.281362967242567	0.472958589875768	0.421388090827512	PRNP/CLU/CD81/IL6ST	4
BP	GO:0001909	leukocyte mediated cytotoxicity	2/158	124/18723	0.281425395907519	0.472958589875768	0.421388090827512	B2M/TUBB	2
BP	GO:0050867	positive regulation of cell activation	5/158	420/18723	0.281558734428549	0.472958589875768	0.421388090827512	THY1/B2M/CD81/IL6ST/JUND	5
BP	GO:0001914	regulation of T cell mediated cytotoxicity	1/158	39/18723	0.281685470530569	0.472958589875768	0.421388090827512	B2M	1
BP	GO:0001941	postsynaptic membrane organization	1/158	39/18723	0.281685470530569	0.472958589875768	0.421388090827512	LRRC4	1
BP	GO:0002701	negative regulation of production of molecular mediator of immune response	1/158	39/18723	0.281685470530569	0.472958589875768	0.421388090827512	TMBIM6	1
BP	GO:0014742	positive regulation of muscle hypertrophy	1/158	39/18723	0.281685470530569	0.472958589875768	0.421388090827512	IL6ST	1
BP	GO:0017158	regulation of calcium ion-dependent exocytosis	1/158	39/18723	0.281685470530569	0.472958589875768	0.421388090827512	ARF1	1
BP	GO:0032506	cytokinetic process	1/158	39/18723	0.281685470530569	0.472958589875768	0.421388090827512	ARF1	1
BP	GO:0032728	positive regulation of interferon-beta production	1/158	39/18723	0.281685470530569	0.472958589875768	0.421388090827512	HSP90AA1	1
BP	GO:0034314	Arp2/3 complex-mediated actin nucleation	1/158	39/18723	0.281685470530569	0.472958589875768	0.421388090827512	ARF1	1
BP	GO:0036297	interstrand cross-link repair	1/158	39/18723	0.281685470530569	0.472958589875768	0.421388090827512	NUCKS1	1
BP	GO:0043267	negative regulation of potassium ion transport	1/158	39/18723	0.281685470530569	0.472958589875768	0.421388090827512	VIP	1
BP	GO:1901021	positive regulation of calcium ion transmembrane transporter activity	1/158	39/18723	0.281685470530569	0.472958589875768	0.421388090827512	CALM3	1
BP	GO:1901861	regulation of muscle tissue development	1/158	39/18723	0.281685470530569	0.472958589875768	0.421388090827512	IGFBP5	1
BP	GO:2000516	positive regulation of CD4-positive, alpha-beta T cell activation	1/158	39/18723	0.281685470530569	0.472958589875768	0.421388090827512	CD81	1
BP	GO:0009746	response to hexose	3/158	219/18723	0.281857034221872	0.472958589875768	0.421388090827512	RAC1/DYNLL1/SELENOT	3
BP	GO:0022618	ribonucleoprotein complex assembly	3/158	220/18723	0.284149786109965	0.475965514953251	0.42406714655202	HSP90AB1/HSP90AA1/RPS19	3
BP	GO:0018210	peptidyl-threonine modification	2/158	125/18723	0.284549954637763	0.475965514953251	0.42406714655202	CALM3/CDK5R1	2
BP	GO:0055007	cardiac muscle cell differentiation	2/158	125/18723	0.284549954637763	0.475965514953251	0.42406714655202	PROX1/SGCB	2
BP	GO:0071621	granulocyte chemotaxis	2/158	125/18723	0.284549954637763	0.475965514953251	0.42406714655202	SCG2/RAC1	2
BP	GO:2000027	regulation of animal organ morphogenesis	2/158	125/18723	0.284549954637763	0.475965514953251	0.42406714655202	RAC1/FZD3	2
BP	GO:2001235	positive regulation of apoptotic signaling pathway	2/158	126/18723	0.287673291266439	0.475965514953251	0.42406714655202	ITM2C/UBB	2
BP	GO:0009187	cyclic nucleotide metabolic process	1/158	40/18723	0.287759849446014	0.475965514953251	0.42406714655202	GUCY1B1	1
BP	GO:0010543	regulation of platelet activation	1/158	40/18723	0.287759849446014	0.475965514953251	0.42406714655202	IL6ST	1
BP	GO:0031111	negative regulation of microtubule polymerization or depolymerization	1/158	40/18723	0.287759849446014	0.475965514953251	0.42406714655202	MAP1B	1
BP	GO:0031297	replication fork processing	1/158	40/18723	0.287759849446014	0.475965514953251	0.42406714655202	NUCKS1	1
BP	GO:0032094	response to food	1/158	40/18723	0.287759849446014	0.475965514953251	0.42406714655202	CCK	1
BP	GO:0032892	positive regulation of organic acid transport	1/158	40/18723	0.287759849446014	0.475965514953251	0.42406714655202	CCK	1
BP	GO:0035329	hippo signaling	1/158	40/18723	0.287759849446014	0.475965514953251	0.42406714655202	PJA2	1
BP	GO:0045740	positive regulation of DNA replication	1/158	40/18723	0.287759849446014	0.475965514953251	0.42406714655202	RAC1	1
BP	GO:0045841	negative regulation of mitotic metaphase/anaphase transition	1/158	40/18723	0.287759849446014	0.475965514953251	0.42406714655202	RAD21	1
BP	GO:0060412	ventricular septum morphogenesis	1/158	40/18723	0.287759849446014	0.475965514953251	0.42406714655202	PROX1	1
BP	GO:0071526	semaphorin-plexin signaling pathway	1/158	40/18723	0.287759849446014	0.475965514953251	0.42406714655202	RAC1	1
BP	GO:0097352	autophagosome maturation	1/158	40/18723	0.287759849446014	0.475965514953251	0.42406714655202	MAP1LC3B	1
BP	GO:1901020	negative regulation of calcium ion transmembrane transporter activity	1/158	40/18723	0.287759849446014	0.475965514953251	0.42406714655202	CALM3	1
BP	GO:1901223	negative regulation of NIK/NF-kappaB signaling	1/158	40/18723	0.287759849446014	0.475965514953251	0.42406714655202	TMSB4X	1
BP	GO:1901998	toxin transport	1/158	40/18723	0.287759849446014	0.475965514953251	0.42406714655202	HSPA5	1
BP	GO:1902686	mitochondrial outer membrane permeabilization involved in programmed cell death	1/158	40/18723	0.287759849446014	0.475965514953251	0.42406714655202	MOAP1	1
BP	GO:2000142	regulation of DNA-templated transcription, initiation	1/158	40/18723	0.287759849446014	0.475965514953251	0.42406714655202	SUB1	1
BP	GO:0044772	mitotic cell cycle phase transition	5/158	424/18723	0.288070081416003	0.476182884426328	0.424260814473959	FAM107A/CCNG2/CALM3/CCNI/RAD21	5
BP	GO:0050920	regulation of chemotaxis	3/158	223/18723	0.291037572483964	0.480789736677913	0.428365344376945	TMSB4X/SCG2/RAC1	3
BP	GO:0001953	negative regulation of cell-matrix adhesion	1/158	41/18723	0.293783183160488	0.481739296032254	0.429211365597447	FAM107A	1
BP	GO:0042307	positive regulation of protein import into nucleus	1/158	41/18723	0.293783183160488	0.481739296032254	0.429211365597447	HSP90AB1	1
BP	GO:0048286	lung alveolus development	1/158	41/18723	0.293783183160488	0.481739296032254	0.429211365597447	IGFBP5	1
BP	GO:0050691	regulation of defense response to virus by host	1/158	41/18723	0.293783183160488	0.481739296032254	0.429211365597447	HSP90AA1	1
BP	GO:0060612	adipose tissue development	1/158	41/18723	0.293783183160488	0.481739296032254	0.429211365597447	UBB	1
BP	GO:0070296	sarcoplasmic reticulum calcium ion transport	1/158	41/18723	0.293783183160488	0.481739296032254	0.429211365597447	CALM3	1
BP	GO:1900026	positive regulation of substrate adhesion-dependent cell spreading	1/158	41/18723	0.293783183160488	0.481739296032254	0.429211365597447	RAC1	1
BP	GO:1900371	regulation of purine nucleotide biosynthetic process	1/158	41/18723	0.293783183160488	0.481739296032254	0.429211365597447	TMSB4X	1
BP	GO:1901385	regulation of voltage-gated calcium channel activity	1/158	41/18723	0.293783183160488	0.481739296032254	0.429211365597447	CALM3	1
BP	GO:1902622	regulation of neutrophil migration	1/158	41/18723	0.293783183160488	0.481739296032254	0.429211365597447	RAC1	1
BP	GO:1905521	regulation of macrophage migration	1/158	41/18723	0.293783183160488	0.481739296032254	0.429211365597447	CD81	1
BP	GO:2000008	regulation of protein localization to cell surface	1/158	41/18723	0.293783183160488	0.481739296032254	0.429211365597447	HSP90AB1	1
BP	GO:0034284	response to monosaccharide	3/158	225/18723	0.295636428985588	0.483397318317369	0.430688600307271	RAC1/DYNLL1/SELENOT	3
BP	GO:0050670	regulation of lymphocyte proliferation	3/158	225/18723	0.295636428985588	0.483397318317369	0.430688600307271	PRNP/CD81/IL6ST	3
BP	GO:0006022	aminoglycan metabolic process	2/158	129/18723	0.297033978086855	0.483397318317369	0.430688600307271	SPOCK2/B4GAT1	2
BP	GO:0007127	meiosis I	2/158	129/18723	0.297033978086855	0.483397318317369	0.430688600307271	UBB/RAD21	2
BP	GO:0034101	erythrocyte homeostasis	2/158	129/18723	0.297033978086855	0.483397318317369	0.430688600307271	B2M/RPS19	2
BP	GO:0007520	myoblast fusion	1/158	42/18723	0.299755897915902	0.483397318317369	0.430688600307271	CD81	1
BP	GO:0009154	purine ribonucleotide catabolic process	1/158	42/18723	0.299755897915902	0.483397318317369	0.430688600307271	HINT1	1
BP	GO:0010591	regulation of lamellipodium assembly	1/158	42/18723	0.299755897915902	0.483397318317369	0.430688600307271	RAC1	1
BP	GO:0010677	negative regulation of cellular carbohydrate metabolic process	1/158	42/18723	0.299755897915902	0.483397318317369	0.430688600307271	FAM3C	1
BP	GO:0014003	oligodendrocyte development	1/158	42/18723	0.299755897915902	0.483397318317369	0.430688600307271	CLU	1
BP	GO:0014912	negative regulation of smooth muscle cell migration	1/158	42/18723	0.299755897915902	0.483397318317369	0.430688600307271	IGFBP5	1
BP	GO:0021795	cerebral cortex cell migration	1/158	42/18723	0.299755897915902	0.483397318317369	0.430688600307271	CDK5R1	1
BP	GO:0030574	collagen catabolic process	1/158	42/18723	0.299755897915902	0.483397318317369	0.430688600307271	CTSB	1
BP	GO:0030808	regulation of nucleotide biosynthetic process	1/158	42/18723	0.299755897915902	0.483397318317369	0.430688600307271	TMSB4X	1
BP	GO:0030890	positive regulation of B cell proliferation	1/158	42/18723	0.299755897915902	0.483397318317369	0.430688600307271	CD81	1
BP	GO:0032689	negative regulation of interferon-gamma production	1/158	42/18723	0.299755897915902	0.483397318317369	0.430688600307271	PRNP	1
BP	GO:0033003	regulation of mast cell activation	1/158	42/18723	0.299755897915902	0.483397318317369	0.430688600307271	CNR1	1
BP	GO:0042168	heme metabolic process	1/158	42/18723	0.299755897915902	0.483397318317369	0.430688600307271	PGRMC1	1
BP	GO:0045687	positive regulation of glial cell differentiation	1/158	42/18723	0.299755897915902	0.483397318317369	0.430688600307271	IL6ST	1
BP	GO:0045773	positive regulation of axon extension	1/158	42/18723	0.299755897915902	0.483397318317369	0.430688600307271	MAP1B	1
BP	GO:0046688	response to copper ion	1/158	42/18723	0.299755897915902	0.483397318317369	0.430688600307271	PRNP	1
BP	GO:0048489	synaptic vesicle transport	1/158	42/18723	0.299755897915902	0.483397318317369	0.430688600307271	ARF1	1
BP	GO:0051602	response to electrical stimulus	1/158	42/18723	0.299755897915902	0.483397318317369	0.430688600307271	FZD3	1
BP	GO:0060999	positive regulation of dendritic spine development	1/158	42/18723	0.299755897915902	0.483397318317369	0.430688600307271	ARF1	1
BP	GO:0090317	negative regulation of intracellular protein transport	1/158	42/18723	0.299755897915902	0.483397318317369	0.430688600307271	ERLEC1	1
BP	GO:1902100	negative regulation of metaphase/anaphase transition of cell cycle	1/158	42/18723	0.299755897915902	0.483397318317369	0.430688600307271	RAD21	1
BP	GO:0006888	endoplasmic reticulum to Golgi vesicle-mediated transport	2/158	130/18723	0.300150452842187	0.483397318317369	0.430688600307271	ARF1/TMED10	2
BP	GO:0030534	adult behavior	2/158	130/18723	0.300150452842187	0.483397318317369	0.430688600307271	INPP5F/GABRG2	2
BP	GO:0032944	regulation of mononuclear cell proliferation	3/158	227/18723	0.300240016709323	0.483397318317369	0.430688600307271	PRNP/CD81/IL6ST	3
BP	GO:0098657	import into cell	3/158	227/18723	0.300240016709323	0.483397318317369	0.430688600307271	PRNP/ARL6IP5/ATP1B2	3
BP	GO:0000723	telomere maintenance	2/158	131/18723	0.303264735602736	0.48424843719211	0.43144691480958	HSP90AB1/HSP90AA1	2
BP	GO:0006661	phosphatidylinositol biosynthetic process	2/158	131/18723	0.303264735602736	0.48424843719211	0.43144691480958	INPP5F/PGAP4	2
BP	GO:0019079	viral genome replication	2/158	131/18723	0.303264735602736	0.48424843719211	0.43144691480958	NUCKS1/PROX1	2
BP	GO:0045089	positive regulation of innate immune response	2/158	131/18723	0.303264735602736	0.48424843719211	0.43144691480958	HSP90AA1/RPS19	2
BP	GO:0090101	negative regulation of transmembrane receptor protein serine/threonine kinase signaling pathway	2/158	131/18723	0.303264735602736	0.48424843719211	0.43144691480958	PEG10/HSPA5	2
BP	GO:0048638	regulation of developmental growth	4/158	330/18723	0.304028657789838	0.48424843719211	0.43144691480958	MAP1B/BASP1/PROX1/CDK5R1	4
BP	GO:0002683	negative regulation of immune system process	5/158	434/18723	0.304467127607769	0.48424843719211	0.43144691480958	PRNP/THY1/TMBIM6/RPS19/CNR1	5
BP	GO:0001649	osteoblast differentiation	3/158	229/18723	0.304847603888831	0.48424843719211	0.43144691480958	IGFBP5/IL6ST/JUND	3
BP	GO:0001709	cell fate determination	1/158	43/18723	0.30567841641755	0.48424843719211	0.43144691480958	PROX1	1
BP	GO:0006509	membrane protein ectodomain proteolysis	1/158	43/18723	0.30567841641755	0.48424843719211	0.43144691480958	TIMP2	1
BP	GO:0010171	body morphogenesis	1/158	43/18723	0.30567841641755	0.48424843719211	0.43144691480958	ATP6AP2	1
BP	GO:0030517	negative regulation of axon extension	1/158	43/18723	0.30567841641755	0.48424843719211	0.43144691480958	CDK5R1	1
BP	GO:0031952	regulation of protein autophosphorylation	1/158	43/18723	0.30567841641755	0.48424843719211	0.43144691480958	CALM3	1
BP	GO:0033046	negative regulation of sister chromatid segregation	1/158	43/18723	0.30567841641755	0.48424843719211	0.43144691480958	RAD21	1
BP	GO:0033048	negative regulation of mitotic sister chromatid segregation	1/158	43/18723	0.30567841641755	0.48424843719211	0.43144691480958	RAD21	1
BP	GO:0033173	calcineurin-NFAT signaling cascade	1/158	43/18723	0.30567841641755	0.48424843719211	0.43144691480958	PRNP	1
BP	GO:0035794	positive regulation of mitochondrial membrane permeability	1/158	43/18723	0.30567841641755	0.48424843719211	0.43144691480958	MOAP1	1
BP	GO:0042181	ketone biosynthetic process	1/158	43/18723	0.30567841641755	0.48424843719211	0.43144691480958	DKK3	1
BP	GO:0045494	photoreceptor cell maintenance	1/158	43/18723	0.30567841641755	0.48424843719211	0.43144691480958	ATP1B2	1
BP	GO:0045776	negative regulation of blood pressure	1/158	43/18723	0.30567841641755	0.48424843719211	0.43144691480958	CNR1	1
BP	GO:0045981	positive regulation of nucleotide metabolic process	1/158	43/18723	0.30567841641755	0.48424843719211	0.43144691480958	TMSB4X	1
BP	GO:0060443	mammary gland morphogenesis	1/158	43/18723	0.30567841641755	0.48424843719211	0.43144691480958	IGFBP5	1
BP	GO:0120178	steroid hormone biosynthetic process	1/158	43/18723	0.30567841641755	0.48424843719211	0.43144691480958	DKK3	1
BP	GO:1900544	positive regulation of purine nucleotide metabolic process	1/158	43/18723	0.30567841641755	0.48424843719211	0.43144691480958	TMSB4X	1
BP	GO:1901381	positive regulation of potassium ion transmembrane transport	1/158	43/18723	0.30567841641755	0.48424843719211	0.43144691480958	ATP1B2	1
BP	GO:1904591	positive regulation of protein import	1/158	43/18723	0.30567841641755	0.48424843719211	0.43144691480958	HSP90AB1	1
BP	GO:2000816	negative regulation of mitotic sister chromatid separation	1/158	43/18723	0.30567841641755	0.48424843719211	0.43144691480958	RAD21	1
BP	GO:0072175	epithelial tube formation	2/158	132/18723	0.306376642346548	0.485065992014779	0.432175325019788	FZD3/PROX1	2
BP	GO:0016197	endosomal transport	3/158	230/18723	0.307152671567773	0.485717080988705	0.432755420498662	NSG2/ARL4C/INPP5F	3
BP	GO:0030595	leukocyte chemotaxis	3/158	230/18723	0.307152671567773	0.485717080988705	0.432755420498662	SCG2/RAC1/RPS19	3
BP	GO:0050673	epithelial cell proliferation	5/158	437/18723	0.309415412434687	0.488826332991945	0.435525645616873	IGFBP5/SCG2/B2M/VIP/PROX1	5
BP	GO:0046328	regulation of JNK cascade	2/158	133/18723	0.309485992273534	0.488826332991945	0.435525645616873	PJA2/MTURN	2
BP	GO:0002066	columnar/cuboidal epithelial cell development	1/158	44/18723	0.311551157863269	0.489186753177999	0.435846766275949	IL6ST	1
BP	GO:0031295	T cell costimulation	1/158	44/18723	0.311551157863269	0.489186753177999	0.435846766275949	CD81	1
BP	GO:0032620	interleukin-17 production	1/158	44/18723	0.311551157863269	0.489186753177999	0.435846766275949	PRNP	1
BP	GO:0032660	regulation of interleukin-17 production	1/158	44/18723	0.311551157863269	0.489186753177999	0.435846766275949	PRNP	1
BP	GO:0046006	regulation of activated T cell proliferation	1/158	44/18723	0.311551157863269	0.489186753177999	0.435846766275949	PRNP	1
BP	GO:0048066	developmental pigmentation	1/158	44/18723	0.311551157863269	0.489186753177999	0.435846766275949	ATP6AP2	1
BP	GO:0060324	face development	1/158	44/18723	0.311551157863269	0.489186753177999	0.435846766275949	ZFAND5	1
BP	GO:0062208	positive regulation of pattern recognition receptor signaling pathway	1/158	44/18723	0.311551157863269	0.489186753177999	0.435846766275949	PJA2	1
BP	GO:0089718	amino acid import across plasma membrane	1/158	44/18723	0.311551157863269	0.489186753177999	0.435846766275949	ARL6IP5	1
BP	GO:0097178	ruffle assembly	1/158	44/18723	0.311551157863269	0.489186753177999	0.435846766275949	RAC1	1
BP	GO:0010594	regulation of endothelial cell migration	3/158	232/18723	0.3117649096539	0.489233915384995	0.435888786006197	TMSB4X/RAC1/PROX1	3
BP	GO:0002705	positive regulation of leukocyte mediated immunity	2/158	134/18723	0.312592607764792	0.489667126163318	0.436274760310737	B2M/CD81	2
BP	GO:0008277	regulation of G protein-coupled receptor signaling pathway	2/158	134/18723	0.312592607764792	0.489667126163318	0.436274760310737	YWHAB/APLP1	2
BP	GO:0032434	regulation of proteasomal ubiquitin-dependent protein catabolic process	2/158	134/18723	0.312592607764792	0.489667126163318	0.436274760310737	HSP90AB1/CLU	2
BP	GO:0001101	response to acid chemical	2/158	135/18723	0.315696314342393	0.492235523948969	0.43856310491965	TOMM20/TMBIM6	2
BP	GO:0002687	positive regulation of leukocyte migration	2/158	135/18723	0.315696314342393	0.492235523948969	0.43856310491965	THY1/RAC1	2
BP	GO:0061982	meiosis I cell cycle process	2/158	135/18723	0.315696314342393	0.492235523948969	0.43856310491965	UBB/RAD21	2
BP	GO:0003254	regulation of membrane depolarization	1/158	45/18723	0.317374537972354	0.492235523948969	0.43856310491965	CCK	1
BP	GO:0006903	vesicle targeting	1/158	45/18723	0.317374537972354	0.492235523948969	0.43856310491965	TMED10	1
BP	GO:0008631	intrinsic apoptotic signaling pathway in response to oxidative stress	1/158	45/18723	0.317374537972354	0.492235523948969	0.43856310491965	ARL6IP5	1
BP	GO:0022602	ovulation cycle process	1/158	45/18723	0.317374537972354	0.492235523948969	0.43856310491965	HSPA5	1
BP	GO:0030850	prostate gland development	1/158	45/18723	0.317374537972354	0.492235523948969	0.43856310491965	PSAP	1
BP	GO:0035305	negative regulation of dephosphorylation	1/158	45/18723	0.317374537972354	0.492235523948969	0.43856310491965	YWHAB	1
BP	GO:0044088	regulation of vacuole organization	1/158	45/18723	0.317374537972354	0.492235523948969	0.43856310491965	TMEM106B	1
BP	GO:0051985	negative regulation of chromosome segregation	1/158	45/18723	0.317374537972354	0.492235523948969	0.43856310491965	RAD21	1
BP	GO:0071354	cellular response to interleukin-6	1/158	45/18723	0.317374537972354	0.492235523948969	0.43856310491965	IL6ST	1
BP	GO:0071364	cellular response to epidermal growth factor stimulus	1/158	45/18723	0.317374537972354	0.492235523948969	0.43856310491965	EEF1A1	1
BP	GO:1901985	positive regulation of protein acetylation	1/158	45/18723	0.317374537972354	0.492235523948969	0.43856310491965	NAP1L2	1
BP	GO:1902108	regulation of mitochondrial membrane permeability involved in apoptotic process	1/158	45/18723	0.317374537972354	0.492235523948969	0.43856310491965	MOAP1	1
BP	GO:1904646	cellular response to amyloid-beta	1/158	45/18723	0.317374537972354	0.492235523948969	0.43856310491965	PRNP	1
BP	GO:1905819	negative regulation of chromosome separation	1/158	45/18723	0.317374537972354	0.492235523948969	0.43856310491965	RAD21	1
BP	GO:0002699	positive regulation of immune effector process	3/158	235/18723	0.318687207771188	0.493292418882417	0.439504758053232	B2M/CD81/RPS19	3
BP	GO:2000116	regulation of cysteine-type endopeptidase activity	3/158	235/18723	0.318687207771188	0.493292418882417	0.439504758053232	CCK/ARL6IP5/CYCS	3
BP	GO:0098876	vesicle-mediated transport to the plasma membrane	2/158	136/18723	0.318796940629606	0.493292418882417	0.439504758053232	ARL4C/INPP5F	2
BP	GO:0099024	plasma membrane invagination	2/158	136/18723	0.318796940629606	0.493292418882417	0.439504758053232	RAC1/ARF1	2
BP	GO:0001655	urogenital system development	4/158	338/18723	0.319254908175724	0.493714181458742	0.439880532445799	PSAP/BASP1/PROX1/TMED10	4
BP	GO:0002697	regulation of immune effector process	4/158	339/18723	0.321163052836254	0.494803295798213	0.440850891843063	B2M/CD81/TMBIM6/RPS19	4
BP	GO:0000086	G2/M transition of mitotic cell cycle	2/158	137/18723	0.321894318311556	0.494803295798213	0.440850891843063	CALM3/RAD21	2
BP	GO:0007266	Rho protein signal transduction	2/158	137/18723	0.321894318311556	0.494803295798213	0.440850891843063	RAC1/CFL1	2
BP	GO:0045471	response to ethanol	2/158	137/18723	0.321894318311556	0.494803295798213	0.440850891843063	RPL15/CNR1	2
BP	GO:0050671	positive regulation of lymphocyte proliferation	2/158	137/18723	0.321894318311556	0.494803295798213	0.440850891843063	CD81/IL6ST	2
BP	GO:0060078	regulation of postsynaptic membrane potential	2/158	137/18723	0.321894318311556	0.494803295798213	0.440850891843063	GABRA1/GABRG2	2
BP	GO:0006195	purine nucleotide catabolic process	1/158	46/18723	0.323148969014242	0.494803295798213	0.440850891843063	HINT1	1
BP	GO:0006984	ER-nucleus signaling pathway	1/158	46/18723	0.323148969014242	0.494803295798213	0.440850891843063	HSPA5	1
BP	GO:0007019	microtubule depolymerization	1/158	46/18723	0.323148969014242	0.494803295798213	0.440850891843063	MAP1B	1
BP	GO:0007157	heterophilic cell-cell adhesion via plasma membrane cell adhesion molecules	1/158	46/18723	0.323148969014242	0.494803295798213	0.440850891843063	CADM3	1
BP	GO:0031057	negative regulation of histone modification	1/158	46/18723	0.323148969014242	0.494803295798213	0.440850891843063	SET	1
BP	GO:0031294	lymphocyte costimulation	1/158	46/18723	0.323148969014242	0.494803295798213	0.440850891843063	CD81	1
BP	GO:0031648	protein destabilization	1/158	46/18723	0.323148969014242	0.494803295798213	0.440850891843063	PRNP	1
BP	GO:0033047	regulation of mitotic sister chromatid segregation	1/158	46/18723	0.323148969014242	0.494803295798213	0.440850891843063	RAD21	1
BP	GO:0046839	phospholipid dephosphorylation	1/158	46/18723	0.323148969014242	0.494803295798213	0.440850891843063	INPP5F	1
BP	GO:0055010	ventricular cardiac muscle tissue morphogenesis	1/158	46/18723	0.323148969014242	0.494803295798213	0.440850891843063	PROX1	1
BP	GO:0071827	plasma lipoprotein particle organization	1/158	46/18723	0.323148969014242	0.494803295798213	0.440850891843063	ARF1	1
BP	GO:0033673	negative regulation of kinase activity	3/158	237/18723	0.323303693086328	0.494803295798213	0.440850891843063	THY1/YWHAG/CAMK2N2	3
BP	GO:0032946	positive regulation of mononuclear cell proliferation	2/158	138/18723	0.324988282096337	0.497095804263381	0.442893429574741	CD81/IL6ST	2
BP	GO:0022407	regulation of cell-cell adhesion	5/158	448/18723	0.327652926430761	0.497610086219205	0.443351635210818	PRNP/THY1/B2M/CD81/IL6ST	5
BP	GO:0051403	stress-activated MAPK cascade	3/158	239/18723	0.327920682821212	0.497610086219205	0.443351635210818	ARL6IP5/PJA2/MTURN	3
BP	GO:0001754	eye photoreceptor cell differentiation	1/158	47/18723	0.328874859836951	0.497610086219205	0.443351635210818	THY1	1
BP	GO:0001774	microglial cell activation	1/158	47/18723	0.328874859836951	0.497610086219205	0.443351635210818	CLU	1
BP	GO:0003044	regulation of systemic arterial blood pressure mediated by a chemical signal	1/158	47/18723	0.328874859836951	0.497610086219205	0.443351635210818	ATP6AP2	1
BP	GO:0009261	ribonucleotide catabolic process	1/158	47/18723	0.328874859836951	0.497610086219205	0.443351635210818	HINT1	1
BP	GO:0010799	regulation of peptidyl-threonine phosphorylation	1/158	47/18723	0.328874859836951	0.497610086219205	0.443351635210818	CALM3	1
BP	GO:0014911	positive regulation of smooth muscle cell migration	1/158	47/18723	0.328874859836951	0.497610086219205	0.443351635210818	IGFBP5	1
BP	GO:0019884	antigen processing and presentation of exogenous antigen	1/158	47/18723	0.328874859836951	0.497610086219205	0.443351635210818	B2M	1
BP	GO:0035850	epithelial cell differentiation involved in kidney development	1/158	47/18723	0.328874859836951	0.497610086219205	0.443351635210818	BASP1	1
BP	GO:0045646	regulation of erythrocyte differentiation	1/158	47/18723	0.328874859836951	0.497610086219205	0.443351635210818	B2M	1
BP	GO:0045747	positive regulation of Notch signaling pathway	1/158	47/18723	0.328874859836951	0.497610086219205	0.443351635210818	IL6ST	1
BP	GO:0048483	autonomic nervous system development	1/158	47/18723	0.328874859836951	0.497610086219205	0.443351635210818	FZD3	1
BP	GO:0050798	activated T cell proliferation	1/158	47/18723	0.328874859836951	0.497610086219205	0.443351635210818	PRNP	1
BP	GO:0051489	regulation of filopodium assembly	1/158	47/18723	0.328874859836951	0.497610086219205	0.443351635210818	GPM6A	1
BP	GO:0072583	clathrin-dependent endocytosis	1/158	47/18723	0.328874859836951	0.497610086219205	0.443351635210818	INPP5F	1
BP	GO:0090279	regulation of calcium ion import	1/158	47/18723	0.328874859836951	0.497610086219205	0.443351635210818	PRNP	1
BP	GO:1900744	regulation of p38MAPK cascade	1/158	47/18723	0.328874859836951	0.497610086219205	0.443351635210818	PJA2	1
BP	GO:1903170	negative regulation of calcium ion transmembrane transport	1/158	47/18723	0.328874859836951	0.497610086219205	0.443351635210818	CALM3	1
BP	GO:0050851	antigen receptor-mediated signaling pathway	3/158	240/18723	0.330229158278427	0.499375496022402	0.444924548109372	PRNP/THY1/CD81	3
BP	GO:0006813	potassium ion transport	3/158	241/18723	0.332537510937527	0.501923164016445	0.447194423263461	PRNP/VIP/ATP1B2	3
BP	GO:0034341	response to interferon-gamma	2/158	141/18723	0.334248081688192	0.501923164016445	0.447194423263461	HSP90AB1/ACTG1	2
BP	GO:0006111	regulation of gluconeogenesis	1/158	48/18723	0.334552615895302	0.501923164016445	0.447194423263461	FAM3C	1
BP	GO:0015804	neutral amino acid transport	1/158	48/18723	0.334552615895302	0.501923164016445	0.447194423263461	SLC32A1	1
BP	GO:0042149	cellular response to glucose starvation	1/158	48/18723	0.334552615895302	0.501923164016445	0.447194423263461	HSPA5	1
BP	GO:0045005	DNA-dependent DNA replication maintenance of fidelity	1/158	48/18723	0.334552615895302	0.501923164016445	0.447194423263461	NUCKS1	1
BP	GO:0045839	negative regulation of mitotic nuclear division	1/158	48/18723	0.334552615895302	0.501923164016445	0.447194423263461	RAD21	1
BP	GO:0045912	negative regulation of carbohydrate metabolic process	1/158	48/18723	0.334552615895302	0.501923164016445	0.447194423263461	FAM3C	1
BP	GO:0061647	histone H3-K9 modification	1/158	48/18723	0.334552615895302	0.501923164016445	0.447194423263461	NAP1L2	1
BP	GO:0090311	regulation of protein deacetylation	1/158	48/18723	0.334552615895302	0.501923164016445	0.447194423263461	BEX4	1
BP	GO:0097720	calcineurin-mediated signaling	1/158	48/18723	0.334552615895302	0.501923164016445	0.447194423263461	PRNP	1
BP	GO:1905710	positive regulation of membrane permeability	1/158	48/18723	0.334552615895302	0.501923164016445	0.447194423263461	MOAP1	1
BP	GO:2000059	negative regulation of ubiquitin-dependent protein catabolic process	1/158	48/18723	0.334552615895302	0.501923164016445	0.447194423263461	HSP90AB1	1
BP	GO:2001238	positive regulation of extrinsic apoptotic signaling pathway	1/158	48/18723	0.334552615895302	0.501923164016445	0.447194423263461	ITM2C	1
BP	GO:0010639	negative regulation of organelle organization	4/158	348/18723	0.338371283198915	0.504683213593142	0.449653522319087	TMSB4X/CLU/MAP1B/RAD21	4
BP	GO:0001913	T cell mediated cytotoxicity	1/158	49/18723	0.340182639278892	0.504683213593142	0.449653522319087	B2M	1
BP	GO:0006778	porphyrin-containing compound metabolic process	1/158	49/18723	0.340182639278892	0.504683213593142	0.449653522319087	PGRMC1	1
BP	GO:0006953	acute-phase response	1/158	49/18723	0.340182639278892	0.504683213593142	0.449653522319087	CNR1	1
BP	GO:0008206	bile acid metabolic process	1/158	49/18723	0.340182639278892	0.504683213593142	0.449653522319087	PROX1	1
BP	GO:0009066	aspartate family amino acid metabolic process	1/158	49/18723	0.340182639278892	0.504683213593142	0.449653522319087	AASDHPPT	1
BP	GO:0009395	phospholipid catabolic process	1/158	49/18723	0.340182639278892	0.504683213593142	0.449653522319087	INPP5F	1
BP	GO:0010823	negative regulation of mitochondrion organization	1/158	49/18723	0.340182639278892	0.504683213593142	0.449653522319087	CLU	1
BP	GO:0014075	response to amine	1/158	49/18723	0.340182639278892	0.504683213593142	0.449653522319087	CALM3	1
BP	GO:0031146	SCF-dependent proteasomal ubiquitin-dependent protein catabolic process	1/158	49/18723	0.340182639278892	0.504683213593142	0.449653522319087	SKP1	1
BP	GO:0042461	photoreceptor cell development	1/158	49/18723	0.340182639278892	0.504683213593142	0.449653522319087	THY1	1
BP	GO:0046580	negative regulation of Ras protein signal transduction	1/158	49/18723	0.340182639278892	0.504683213593142	0.449653522319087	TIMP2	1
BP	GO:0070741	response to interleukin-6	1/158	49/18723	0.340182639278892	0.504683213593142	0.449653522319087	IL6ST	1
BP	GO:0070849	response to epidermal growth factor	1/158	49/18723	0.340182639278892	0.504683213593142	0.449653522319087	EEF1A1	1
BP	GO:0072666	establishment of protein localization to vacuole	1/158	49/18723	0.340182639278892	0.504683213593142	0.449653522319087	CLU	1
BP	GO:0086009	membrane repolarization	1/158	49/18723	0.340182639278892	0.504683213593142	0.449653522319087	ATP1B2	1
BP	GO:1902041	regulation of extrinsic apoptotic signaling pathway via death domain receptors	1/158	49/18723	0.340182639278892	0.504683213593142	0.449653522319087	FAIM2	1
BP	GO:1904707	positive regulation of vascular associated smooth muscle cell proliferation	1/158	49/18723	0.340182639278892	0.504683213593142	0.449653522319087	IGFBP5	1
BP	GO:1904752	regulation of vascular associated smooth muscle cell migration	1/158	49/18723	0.340182639278892	0.504683213593142	0.449653522319087	IGFBP5	1
BP	GO:1990573	potassium ion import across plasma membrane	1/158	49/18723	0.340182639278892	0.504683213593142	0.449653522319087	ATP1B2	1
BP	GO:0009314	response to radiation	5/158	456/18723	0.340990168428637	0.505599564880546	0.450469956416685	CCK/NUCKS1/NPTN/HSPA5/JUND	5
BP	GO:0006814	sodium ion transport	3/158	245/18723	0.341768073295736	0.506189309892406	0.450995396761659	YWHAH/ATP1B2/ARF1	3
BP	GO:0070663	regulation of leukocyte proliferation	3/158	245/18723	0.341768073295736	0.506189309892406	0.450995396761659	PRNP/CD81/IL6ST	3
BP	GO:0002449	lymphocyte mediated immunity	4/158	350/18723	0.342201689275451	0.506458788646046	0.451235492067983	B2M/CLU/TUBB/CD81	4
BP	GO:0007346	regulation of mitotic cell cycle	5/158	457/18723	0.342660674721296	0.506458788646046	0.451235492067983	FAM107A/TIMP2/FZD3/USP22/RAD21	5
BP	GO:0001890	placenta development	2/158	144/18723	0.343471487906406	0.506458788646046	0.451235492067983	HSP90AB1/CTSB	2
BP	GO:0007612	learning	2/158	144/18723	0.343471487906406	0.506458788646046	0.451235492067983	CCK/NPTN	2
BP	GO:0010324	membrane invagination	2/158	144/18723	0.343471487906406	0.506458788646046	0.451235492067983	RAC1/ARF1	2
BP	GO:0010821	regulation of mitochondrion organization	2/158	144/18723	0.343471487906406	0.506458788646046	0.451235492067983	CLU/MOAP1	2
BP	GO:0031644	regulation of nervous system process	2/158	144/18723	0.343471487906406	0.506458788646046	0.451235492067983	CCK/VIP	2
BP	GO:0046718	viral entry into host cell	2/158	144/18723	0.343471487906406	0.506458788646046	0.451235492067983	CTSB/CD81	2
BP	GO:0007140	male meiotic nuclear division	1/158	50/18723	0.345765328739851	0.506475836322454	0.451250680898398	UBB	1
BP	GO:0015872	dopamine transport	1/158	50/18723	0.345765328739851	0.506475836322454	0.451250680898398	CNR1	1
BP	GO:0019083	viral transcription	1/158	50/18723	0.345765328739851	0.506475836322454	0.451250680898398	NUCKS1	1
BP	GO:0030490	maturation of SSU-rRNA	1/158	50/18723	0.345765328739851	0.506475836322454	0.451250680898398	RPS19	1
BP	GO:0043268	positive regulation of potassium ion transport	1/158	50/18723	0.345765328739851	0.506475836322454	0.451250680898398	ATP1B2	1
BP	GO:0060337	type I interferon signaling pathway	1/158	50/18723	0.345765328739851	0.506475836322454	0.451250680898398	HSP90AB1	1
BP	GO:0071825	protein-lipid complex subunit organization	1/158	50/18723	0.345765328739851	0.506475836322454	0.451250680898398	ARF1	1
BP	GO:0099054	presynapse assembly	1/158	50/18723	0.345765328739851	0.506475836322454	0.451250680898398	SLITRK4	1
BP	GO:1902930	regulation of alcohol biosynthetic process	1/158	50/18723	0.345765328739851	0.506475836322454	0.451250680898398	DKK3	1
BP	GO:1904036	negative regulation of epithelial cell apoptotic process	1/158	50/18723	0.345765328739851	0.506475836322454	0.451250680898398	SCG2	1
BP	GO:1904738	vascular associated smooth muscle cell migration	1/158	50/18723	0.345765328739851	0.506475836322454	0.451250680898398	IGFBP5	1
BP	GO:2000677	regulation of transcription regulatory region DNA binding	1/158	50/18723	0.345765328739851	0.506475836322454	0.451250680898398	TMSB4X	1
BP	GO:0031098	stress-activated protein kinase signaling cascade	3/158	247/18723	0.346380530597032	0.507048620634948	0.45176100990619	ARL6IP5/PJA2/MTURN	3
BP	GO:0061351	neural precursor cell proliferation	2/158	145/18723	0.346537172195121	0.507048620634948	0.45176100990619	FZD3/PROX1	2
BP	GO:0015711	organic anion transport	4/158	354/18723	0.349866513867448	0.511210259724222	0.455468871837617	CCK/PSAP/ARL6IP5/SLC32A1	4
BP	GO:0045926	negative regulation of growth	3/158	249/18723	0.350990272385494	0.511210259724222	0.455468871837617	IGFBP5/PPP2R1A/CDK5R1	3
BP	GO:1901988	negative regulation of cell cycle phase transition	3/158	249/18723	0.350990272385494	0.511210259724222	0.455468871837617	FAM107A/PROX1/RAD21	3
BP	GO:0009948	anterior/posterior axis specification	1/158	51/18723	0.351301079720363	0.511210259724222	0.455468871837617	BASP1	1
BP	GO:0014009	glial cell proliferation	1/158	51/18723	0.351301079720363	0.511210259724222	0.455468871837617	CLU	1
BP	GO:0045668	negative regulation of osteoblast differentiation	1/158	51/18723	0.351301079720363	0.511210259724222	0.455468871837617	IGFBP5	1
BP	GO:0048013	ephrin receptor signaling pathway	1/158	51/18723	0.351301079720363	0.511210259724222	0.455468871837617	CDK5R1	1
BP	GO:0051293	establishment of spindle localization	1/158	51/18723	0.351301079720363	0.511210259724222	0.455468871837617	CFL1	1
BP	GO:0051339	regulation of lyase activity	1/158	51/18723	0.351301079720363	0.511210259724222	0.455468871837617	TIMP2	1
BP	GO:0071622	regulation of granulocyte chemotaxis	1/158	51/18723	0.351301079720363	0.511210259724222	0.455468871837617	RAC1	1
BP	GO:0006302	double-strand break repair	3/158	251/18723	0.35559668772012	0.514976979568487	0.458824875762346	NUCKS1/MORF4L1/RAD21	3
BP	GO:0010212	response to ionizing radiation	2/158	148/18723	0.355705877055504	0.514976979568487	0.458824875762346	NUCKS1/HSPA5	2
BP	GO:0044839	cell cycle G2/M phase transition	2/158	148/18723	0.355705877055504	0.514976979568487	0.458824875762346	CALM3/RAD21	2
BP	GO:0051384	response to glucocorticoid	2/158	148/18723	0.355705877055504	0.514976979568487	0.458824875762346	FAM107A/CALM3	2
BP	GO:0097530	granulocyte migration	2/158	148/18723	0.355705877055504	0.514976979568487	0.458824875762346	SCG2/RAC1	2
BP	GO:0002218	activation of innate immune response	1/158	52/18723	0.35679028437997	0.514976979568487	0.458824875762346	HSP90AA1	1
BP	GO:0006890	retrograde vesicle-mediated transport, Golgi to endoplasmic reticulum	1/158	52/18723	0.35679028437997	0.514976979568487	0.458824875762346	TMED10	1
BP	GO:0007129	homologous chromosome pairing at meiosis	1/158	52/18723	0.35679028437997	0.514976979568487	0.458824875762346	RAD21	1
BP	GO:0043090	amino acid import	1/158	52/18723	0.35679028437997	0.514976979568487	0.458824875762346	ARL6IP5	1
BP	GO:0043277	apoptotic cell clearance	1/158	52/18723	0.35679028437997	0.514976979568487	0.458824875762346	RAC1	1
BP	GO:0043392	negative regulation of DNA binding	1/158	52/18723	0.35679028437997	0.514976979568487	0.458824875762346	TMSB4X	1
BP	GO:0045010	actin nucleation	1/158	52/18723	0.35679028437997	0.514976979568487	0.458824875762346	ARF1	1
BP	GO:0051496	positive regulation of stress fiber assembly	1/158	52/18723	0.35679028437997	0.514976979568487	0.458824875762346	RAC1	1
BP	GO:0071357	cellular response to type I interferon	1/158	52/18723	0.35679028437997	0.514976979568487	0.458824875762346	HSP90AB1	1
BP	GO:0072523	purine-containing compound catabolic process	1/158	52/18723	0.35679028437997	0.514976979568487	0.458824875762346	HINT1	1
BP	GO:0090257	regulation of muscle system process	3/158	252/18723	0.357898460051257	0.516296640908179	0.460000643756363	IGFBP5/CALM3/IL6ST	3
BP	GO:1905039	carboxylic acid transmembrane transport	2/158	149/18723	0.358752205609641	0.51724803656658	0.460848301053845	ARL6IP5/SLC32A1	2
BP	GO:0051052	regulation of DNA metabolic process	4/158	359/18723	0.359451153226088	0.517695197967048	0.461246704831404	HSP90AB1/HSP90AA1/NUCKS1/SUB1	4
BP	GO:1901653	cellular response to peptide	4/158	359/18723	0.359451153226088	0.517695197967048	0.461246704831404	PRNP/MAP1B/YWHAG/NUCKS1	4
BP	GO:0008654	phospholipid biosynthetic process	3/158	253/18723	0.360199176640139	0.518492112104157	0.461956724976884	SERINC1/INPP5F/PGAP4	3
BP	GO:0070665	positive regulation of leukocyte proliferation	2/158	150/18723	0.361793358971795	0.51945469149763	0.46281434655638	CD81/IL6ST	2
BP	GO:1903825	organic acid transmembrane transport	2/158	150/18723	0.361793358971795	0.51945469149763	0.46281434655638	ARL6IP5/SLC32A1	2
BP	GO:0001541	ovarian follicle development	1/158	53/18723	0.362233331622643	0.51945469149763	0.46281434655638	VGF	1
BP	GO:0051438	regulation of ubiquitin-protein transferase activity	1/158	53/18723	0.362233331622643	0.51945469149763	0.46281434655638	SKP1	1
BP	GO:0099172	presynapse organization	1/158	53/18723	0.362233331622643	0.51945469149763	0.46281434655638	SLITRK4	1
BP	GO:1990090	cellular response to nerve growth factor stimulus	1/158	53/18723	0.362233331622643	0.51945469149763	0.46281434655638	HSPA5	1
BP	GO:2000772	regulation of cellular senescence	1/158	53/18723	0.362233331622643	0.51945469149763	0.46281434655638	B2M	1
BP	GO:0006839	mitochondrial transport	3/158	254/18723	0.362498764203113	0.519555548478412	0.462904206285092	HSP90AA1/TOMM20/MOAP1	3
BP	GO:0044409	entry into host	2/158	151/18723	0.364829207799267	0.522333430306154	0.465379193197254	CTSB/CD81	2
BP	GO:0048592	eye morphogenesis	2/158	151/18723	0.364829207799267	0.522333430306154	0.465379193197254	THY1/PROX1	2
BP	GO:0051251	positive regulation of lymphocyte activation	4/158	362/18723	0.365201625827609	0.5225856687689	0.465603928060992	THY1/B2M/CD81/IL6ST	4
BP	GO:0090596	sensory organ morphogenesis	3/158	256/18723	0.367094262529546	0.525011826593007	0.467765542281415	THY1/FZD3/PROX1	3
BP	GO:0072698	protein localization to microtubule cytoskeleton	1/158	54/18723	0.367630607123641	0.525214756850996	0.467946345412631	MAPRE2	1
BP	GO:1902743	regulation of lamellipodium organization	1/158	54/18723	0.367630607123641	0.525214756850996	0.467946345412631	RAC1	1
BP	GO:0000768	syncytium formation by plasma membrane fusion	1/158	55/18723	0.372982493356137	0.530300256170525	0.472477331623758	CD81	1
BP	GO:0002067	glandular epithelial cell differentiation	1/158	55/18723	0.372982493356137	0.530300256170525	0.472477331623758	PROX1	1
BP	GO:0003229	ventricular cardiac muscle tissue development	1/158	55/18723	0.372982493356137	0.530300256170525	0.472477331623758	PROX1	1
BP	GO:0038066	p38MAPK cascade	1/158	55/18723	0.372982493356137	0.530300256170525	0.472477331623758	PJA2	1
BP	GO:0044091	membrane biogenesis	1/158	55/18723	0.372982493356137	0.530300256170525	0.472477331623758	SERINC1	1
BP	GO:0048016	inositol phosphate-mediated signaling	1/158	55/18723	0.372982493356137	0.530300256170525	0.472477331623758	PRNP	1
BP	GO:0061098	positive regulation of protein tyrosine kinase activity	1/158	55/18723	0.372982493356137	0.530300256170525	0.472477331623758	PRNP	1
BP	GO:0140253	cell-cell fusion	1/158	55/18723	0.372982493356137	0.530300256170525	0.472477331623758	CD81	1
BP	GO:1905517	macrophage migration	1/158	55/18723	0.372982493356137	0.530300256170525	0.472477331623758	CD81	1
BP	GO:0009615	response to virus	4/158	367/18723	0.374781285852532	0.532163017058518	0.474136980631223	HSP90AA1/CLU/ARF1/CFL1	4
BP	GO:0010970	transport along microtubule	2/158	155/18723	0.376917058481477	0.532163017058518	0.474136980631223	MAP1B/UBB	2
BP	GO:0046434	organophosphate catabolic process	2/158	155/18723	0.376917058481477	0.532163017058518	0.474136980631223	INPP5F/HINT1	2
BP	GO:0001912	positive regulation of leukocyte mediated cytotoxicity	1/158	56/18723	0.37828936961764	0.532163017058518	0.474136980631223	B2M	1
BP	GO:0010332	response to gamma radiation	1/158	56/18723	0.37828936961764	0.532163017058518	0.474136980631223	HSPA5	1
BP	GO:0022029	telencephalon cell migration	1/158	56/18723	0.37828936961764	0.532163017058518	0.474136980631223	CDK5R1	1
BP	GO:0031529	ruffle organization	1/158	56/18723	0.37828936961764	0.532163017058518	0.474136980631223	RAC1	1
BP	GO:0032608	interferon-beta production	1/158	56/18723	0.37828936961764	0.532163017058518	0.474136980631223	HSP90AA1	1
BP	GO:0032648	regulation of interferon-beta production	1/158	56/18723	0.37828936961764	0.532163017058518	0.474136980631223	HSP90AA1	1
BP	GO:0043388	positive regulation of DNA binding	1/158	56/18723	0.37828936961764	0.532163017058518	0.474136980631223	CALM3	1
BP	GO:0045071	negative regulation of viral genome replication	1/158	56/18723	0.37828936961764	0.532163017058518	0.474136980631223	PROX1	1
BP	GO:0048008	platelet-derived growth factor receptor signaling pathway	1/158	56/18723	0.37828936961764	0.532163017058518	0.474136980631223	ZFAND5	1
BP	GO:0048255	mRNA stabilization	1/158	56/18723	0.37828936961764	0.532163017058518	0.474136980631223	VIP	1
BP	GO:0051058	negative regulation of small GTPase mediated signal transduction	1/158	56/18723	0.37828936961764	0.532163017058518	0.474136980631223	TIMP2	1
BP	GO:0051653	spindle localization	1/158	56/18723	0.37828936961764	0.532163017058518	0.474136980631223	CFL1	1
BP	GO:0051784	negative regulation of nuclear division	1/158	56/18723	0.37828936961764	0.532163017058518	0.474136980631223	RAD21	1
BP	GO:0055078	sodium ion homeostasis	1/158	56/18723	0.37828936961764	0.532163017058518	0.474136980631223	ATP1B2	1
BP	GO:0071385	cellular response to glucocorticoid stimulus	1/158	56/18723	0.37828936961764	0.532163017058518	0.474136980631223	FAM107A	1
BP	GO:1904645	response to amyloid-beta	1/158	56/18723	0.37828936961764	0.532163017058518	0.474136980631223	PRNP	1
BP	GO:1990089	response to nerve growth factor	1/158	56/18723	0.37828936961764	0.532163017058518	0.474136980631223	HSPA5	1
BP	GO:0035051	cardiocyte differentiation	2/158	156/18723	0.379924531613149	0.534181112822501	0.475935027097226	PROX1/SGCB	2
BP	GO:0002262	myeloid cell homeostasis	2/158	157/18723	0.382925975972826	0.535604584638507	0.47720328627199	B2M/RPS19	2
BP	GO:0007030	Golgi organization	2/158	157/18723	0.382925975972826	0.535604584638507	0.47720328627199	YWHAZ/TMED10	2
BP	GO:0070646	protein modification by small protein removal	2/158	157/18723	0.382925975972826	0.535604584638507	0.47720328627199	USP22/HINT1	2
BP	GO:1902600	proton transmembrane transport	2/158	157/18723	0.382925975972826	0.535604584638507	0.47720328627199	TMSB4X/ATP6V1G1	2
BP	GO:0006754	ATP biosynthetic process	1/158	57/18723	0.383551612056189	0.535604584638507	0.47720328627199	TMSB4X	1
BP	GO:0006949	syncytium formation	1/158	57/18723	0.383551612056189	0.535604584638507	0.47720328627199	CD81	1
BP	GO:0030219	megakaryocyte differentiation	1/158	57/18723	0.383551612056189	0.535604584638507	0.47720328627199	MTURN	1
BP	GO:0033619	membrane protein proteolysis	1/158	57/18723	0.383551612056189	0.535604584638507	0.47720328627199	TIMP2	1
BP	GO:0051155	positive regulation of striated muscle cell differentiation	1/158	57/18723	0.383551612056189	0.535604584638507	0.47720328627199	PROX1	1
BP	GO:0051289	protein homotetramerization	1/158	57/18723	0.383551612056189	0.535604584638507	0.47720328627199	B2M	1
BP	GO:0061005	cell differentiation involved in kidney development	1/158	57/18723	0.383551612056189	0.535604584638507	0.47720328627199	BASP1	1
BP	GO:0097120	receptor localization to synapse	1/158	57/18723	0.383551612056189	0.535604584638507	0.47720328627199	NPTN	1
BP	GO:1900024	regulation of substrate adhesion-dependent cell spreading	1/158	57/18723	0.383551612056189	0.535604584638507	0.47720328627199	RAC1	1
BP	GO:0045862	positive regulation of proteolysis	4/158	372/18723	0.384350567997037	0.536438974096493	0.477946695501115	CCK/CLU/ARL6IP5/CYCS	4
BP	GO:0032868	response to insulin	3/158	264/18723	0.385416907691309	0.537645482023026	0.479021648113485	YWHAG/NUCKS1/VGF	3
BP	GO:0002931	response to ischemia	1/158	58/18723	0.388769593696344	0.538849225803613	0.480094137977091	FAIM2	1
BP	GO:0007131	reciprocal meiotic recombination	1/158	58/18723	0.388769593696344	0.538849225803613	0.480094137977091	RAD21	1
BP	GO:0007405	neuroblast proliferation	1/158	58/18723	0.388769593696344	0.538849225803613	0.480094137977091	FZD3	1
BP	GO:0010574	regulation of vascular endothelial growth factor production	1/158	58/18723	0.388769593696344	0.538849225803613	0.480094137977091	IL6ST	1
BP	GO:0032481	positive regulation of type I interferon production	1/158	58/18723	0.388769593696344	0.538849225803613	0.480094137977091	HSP90AA1	1
BP	GO:0034340	response to type I interferon	1/158	58/18723	0.388769593696344	0.538849225803613	0.480094137977091	HSP90AB1	1
BP	GO:0035904	aorta development	1/158	58/18723	0.388769593696344	0.538849225803613	0.480094137977091	PROX1	1
BP	GO:0042743	hydrogen peroxide metabolic process	1/158	58/18723	0.388769593696344	0.538849225803613	0.480094137977091	RAC1	1
BP	GO:0044380	protein localization to cytoskeleton	1/158	58/18723	0.388769593696344	0.538849225803613	0.480094137977091	MAPRE2	1
BP	GO:0140527	reciprocal homologous recombination	1/158	58/18723	0.388769593696344	0.538849225803613	0.480094137977091	RAD21	1
BP	GO:2000649	regulation of sodium ion transmembrane transporter activity	1/158	58/18723	0.388769593696344	0.538849225803613	0.480094137977091	YWHAH	1
BP	GO:2001244	positive regulation of intrinsic apoptotic signaling pathway	1/158	58/18723	0.388769593696344	0.538849225803613	0.480094137977091	UBB	1
BP	GO:0046488	phosphatidylinositol metabolic process	2/158	159/18723	0.388910331203359	0.538849225803613	0.480094137977091	INPP5F/PGAP4	2
BP	GO:0035637	multicellular organismal signaling	2/158	160/18723	0.391893024205597	0.542699492178629	0.483524578678827	CALM3/ATP1B2	2
BP	GO:0042110	T cell activation	5/158	487/18723	0.392927158556567	0.542997946030101	0.483790489693795	PRNP/THY1/B2M/CD81/IL6ST	5
BP	GO:0006767	water-soluble vitamin metabolic process	1/158	59/18723	0.393943684464947	0.542997946030101	0.483790489693795	AASDHPPT	1
BP	GO:0021885	forebrain cell migration	1/158	59/18723	0.393943684464947	0.542997946030101	0.483790489693795	CDK5R1	1
BP	GO:0030042	actin filament depolymerization	1/158	59/18723	0.393943684464947	0.542997946030101	0.483790489693795	CFL1	1
BP	GO:0033013	tetrapyrrole metabolic process	1/158	59/18723	0.393943684464947	0.542997946030101	0.483790489693795	PGRMC1	1
BP	GO:0051353	positive regulation of oxidoreductase activity	1/158	59/18723	0.393943684464947	0.542997946030101	0.483790489693795	CALM3	1
BP	GO:0090303	positive regulation of wound healing	1/158	59/18723	0.393943684464947	0.542997946030101	0.483790489693795	ACTG1	1
BP	GO:2000351	regulation of endothelial cell apoptotic process	1/158	59/18723	0.393943684464947	0.542997946030101	0.483790489693795	SCG2	1
BP	GO:2001258	negative regulation of cation channel activity	1/158	59/18723	0.393943684464947	0.542997946030101	0.483790489693795	CALM3	1
BP	GO:0051348	negative regulation of transferase activity	3/158	268/18723	0.394535021040447	0.543429881020962	0.484175327320295	THY1/YWHAG/CAMK2N2	3
BP	GO:0003205	cardiac chamber development	2/158	161/18723	0.394869252638213	0.543429881020962	0.484175327320295	CPE/PROX1	2
BP	GO:0051650	establishment of vesicle localization	2/158	161/18723	0.394869252638213	0.543429881020962	0.484175327320295	ARF1/TMED10	2
BP	GO:0006081	cellular aldehyde metabolic process	1/158	60/18723	0.39907425121669	0.547801407726828	0.488070191124482	DKK3	1
BP	GO:0010972	negative regulation of G2/M transition of mitotic cell cycle	1/158	60/18723	0.39907425121669	0.547801407726828	0.488070191124482	RAD21	1
BP	GO:0030071	regulation of mitotic metaphase/anaphase transition	1/158	60/18723	0.39907425121669	0.547801407726828	0.488070191124482	RAD21	1
BP	GO:0042306	regulation of protein import into nucleus	1/158	60/18723	0.39907425121669	0.547801407726828	0.488070191124482	HSP90AB1	1
BP	GO:0055008	cardiac muscle tissue morphogenesis	1/158	60/18723	0.39907425121669	0.547801407726828	0.488070191124482	PROX1	1
BP	GO:0051494	negative regulation of cytoskeleton organization	2/158	163/18723	0.400801904567286	0.549606319187787	0.489678298495671	TMSB4X/MAP1B	2
BP	GO:0072331	signal transduction by p53 class mediator	2/158	163/18723	0.400801904567286	0.549606319187787	0.489678298495671	UBB/HINT1	2
BP	GO:0009896	positive regulation of catabolic process	5/158	492/18723	0.401300848872025	0.549758235432125	0.489813650083606	HSP90AA1/CLU/VIP/SCOC/CD81	5
BP	GO:0030099	myeloid cell differentiation	4/158	381/18723	0.401532019495112	0.549758235432125	0.489813650083606	B2M/CD81/RPS19/MTURN	4
BP	GO:0050678	regulation of epithelial cell proliferation	4/158	381/18723	0.401532019495112	0.549758235432125	0.489813650083606	SCG2/B2M/VIP/PROX1	4
BP	GO:0050680	negative regulation of epithelial cell proliferation	2/158	164/18723	0.403758127870708	0.550246674137756	0.490248830368006	SCG2/B2M	2
BP	GO:2000058	regulation of ubiquitin-dependent protein catabolic process	2/158	164/18723	0.403758127870708	0.550246674137756	0.490248830368006	HSP90AB1/CLU	2
BP	GO:0030865	cortical cytoskeleton organization	1/158	61/18723	0.404161657759463	0.550246674137756	0.490248830368006	RAC1	1
BP	GO:0034113	heterotypic cell-cell adhesion	1/158	61/18723	0.404161657759463	0.550246674137756	0.490248830368006	THY1	1
BP	GO:0042255	ribosome assembly	1/158	61/18723	0.404161657759463	0.550246674137756	0.490248830368006	RPS19	1
BP	GO:0043954	cellular component maintenance	1/158	61/18723	0.404161657759463	0.550246674137756	0.490248830368006	PRNP	1
BP	GO:0043966	histone H3 acetylation	1/158	61/18723	0.404161657759463	0.550246674137756	0.490248830368006	NAP1L2	1
BP	GO:0050994	regulation of lipid catabolic process	1/158	61/18723	0.404161657759463	0.550246674137756	0.490248830368006	CNR1	1
BP	GO:0060998	regulation of dendritic spine development	1/158	61/18723	0.404161657759463	0.550246674137756	0.490248830368006	ARF1	1
BP	GO:0071384	cellular response to corticosteroid stimulus	1/158	61/18723	0.404161657759463	0.550246674137756	0.490248830368006	FAM107A	1
BP	GO:0090342	regulation of cell aging	1/158	61/18723	0.404161657759463	0.550246674137756	0.490248830368006	B2M	1
BP	GO:0006644	phospholipid metabolic process	4/158	383/18723	0.405340134861287	0.5515691257719	0.491427084408112	SERINC1/INPP5F/ARF1/PGAP4	4
BP	GO:0007062	sister chromatid cohesion	1/158	62/18723	0.409206264879493	0.553155473793954	0.492840460079283	RAD21	1
BP	GO:0007091	metaphase/anaphase transition of mitotic cell cycle	1/158	62/18723	0.409206264879493	0.553155473793954	0.492840460079283	RAD21	1
BP	GO:0010573	vascular endothelial growth factor production	1/158	62/18723	0.409206264879493	0.553155473793954	0.492840460079283	IL6ST	1
BP	GO:0032623	interleukin-2 production	1/158	62/18723	0.409206264879493	0.553155473793954	0.492840460079283	PRNP	1
BP	GO:0032663	regulation of interleukin-2 production	1/158	62/18723	0.409206264879493	0.553155473793954	0.492840460079283	PRNP	1
BP	GO:0032835	glomerulus development	1/158	62/18723	0.409206264879493	0.553155473793954	0.492840460079283	BASP1	1
BP	GO:0045576	mast cell activation	1/158	62/18723	0.409206264879493	0.553155473793954	0.492840460079283	CNR1	1
BP	GO:0046148	pigment biosynthetic process	1/158	62/18723	0.409206264879493	0.553155473793954	0.492840460079283	PGRMC1	1
BP	GO:0046824	positive regulation of nucleocytoplasmic transport	1/158	62/18723	0.409206264879493	0.553155473793954	0.492840460079283	HSP90AB1	1
BP	GO:0046847	filopodium assembly	1/158	62/18723	0.409206264879493	0.553155473793954	0.492840460079283	GPM6A	1
BP	GO:0048002	antigen processing and presentation of peptide antigen	1/158	62/18723	0.409206264879493	0.553155473793954	0.492840460079283	B2M	1
BP	GO:1902750	negative regulation of cell cycle G2/M phase transition	1/158	62/18723	0.409206264879493	0.553155473793954	0.492840460079283	RAD21	1
BP	GO:1903078	positive regulation of protein localization to plasma membrane	1/158	62/18723	0.409206264879493	0.553155473793954	0.492840460079283	PRNP	1
BP	GO:0030307	positive regulation of cell growth	2/158	166/18723	0.409649884632236	0.553474197247917	0.493124430538097	MAP1B/H3-3B	2
BP	GO:0007254	JNK cascade	2/158	167/18723	0.412585230545803	0.555966255073296	0.495344759149835	PJA2/MTURN	2
BP	GO:0031960	response to corticosteroid	2/158	167/18723	0.412585230545803	0.555966255073296	0.495344759149835	FAM107A/CALM3	2
BP	GO:1903034	regulation of response to wounding	2/158	167/18723	0.412585230545803	0.555966255073296	0.495344759149835	ACTG1/INPP5F	2
BP	GO:0009100	glycoprotein metabolic process	4/158	387/18723	0.412943066732329	0.555966255073296	0.495344759149835	ITM2B/SPOCK2/ITM2C/B4GAT1	4
BP	GO:0016239	positive regulation of macroautophagy	1/158	63/18723	0.414208430366286	0.555966255073296	0.495344759149835	SCOC	1
BP	GO:0031343	positive regulation of cell killing	1/158	63/18723	0.414208430366286	0.555966255073296	0.495344759149835	B2M	1
BP	GO:0032233	positive regulation of actin filament bundle assembly	1/158	63/18723	0.414208430366286	0.555966255073296	0.495344759149835	RAC1	1
BP	GO:0045143	homologous chromosome segregation	1/158	63/18723	0.414208430366286	0.555966255073296	0.495344759149835	RAD21	1
BP	GO:0046902	regulation of mitochondrial membrane permeability	1/158	63/18723	0.414208430366286	0.555966255073296	0.495344759149835	MOAP1	1
BP	GO:0070059	intrinsic apoptotic signaling pathway in response to endoplasmic reticulum stress	1/158	63/18723	0.414208430366286	0.555966255073296	0.495344759149835	TMBIM6	1
BP	GO:1902099	regulation of metaphase/anaphase transition of cell cycle	1/158	63/18723	0.414208430366286	0.555966255073296	0.495344759149835	RAD21	1
BP	GO:1902373	negative regulation of mRNA catabolic process	1/158	63/18723	0.414208430366286	0.555966255073296	0.495344759149835	VIP	1
BP	GO:1904589	regulation of protein import	1/158	63/18723	0.414208430366286	0.555966255073296	0.495344759149835	HSP90AB1	1
BP	GO:0002706	regulation of lymphocyte mediated immunity	2/158	168/18723	0.415513433200096	0.556595710569344	0.495905580023836	B2M/CD81	2
BP	GO:0002822	regulation of adaptive immune response based on somatic recombination of immune receptors built from immunoglobulin superfamily domains	2/158	168/18723	0.415513433200096	0.556595710569344	0.495905580023836	B2M/CD81	2
BP	GO:0002833	positive regulation of response to biotic stimulus	2/158	168/18723	0.415513433200096	0.556595710569344	0.495905580023836	HSP90AA1/RPS19	2
BP	GO:2000241	regulation of reproductive process	2/158	168/18723	0.415513433200096	0.556595710569344	0.495905580023836	VIP/CNR1	2
BP	GO:0009152	purine ribonucleotide biosynthetic process	2/158	169/18723	0.418434403904413	0.559521673968157	0.498512501976096	TMSB4X/GUCY1B1	2
BP	GO:0006749	glutathione metabolic process	1/158	64/18723	0.419168509037354	0.559521673968157	0.498512501976096	ARL6IP5	1
BP	GO:0017156	calcium-ion regulated exocytosis	1/158	64/18723	0.419168509037354	0.559521673968157	0.498512501976096	ARF1	1
BP	GO:0030888	regulation of B cell proliferation	1/158	64/18723	0.419168509037354	0.559521673968157	0.498512501976096	CD81	1
BP	GO:0045995	regulation of embryonic development	1/158	64/18723	0.419168509037354	0.559521673968157	0.498512501976096	CFL1	1
BP	GO:0046530	photoreceptor cell differentiation	1/158	64/18723	0.419168509037354	0.559521673968157	0.498512501976096	THY1	1
BP	GO:1900076	regulation of cellular response to insulin stimulus	1/158	64/18723	0.419168509037354	0.559521673968157	0.498512501976096	NUCKS1	1
BP	GO:0010965	regulation of mitotic sister chromatid separation	1/158	65/18723	0.424086852762746	0.56320499158855	0.501794197695749	RAD21	1
BP	GO:0030837	negative regulation of actin filament polymerization	1/158	65/18723	0.424086852762746	0.56320499158855	0.501794197695749	TMSB4X	1
BP	GO:0038034	signal transduction in absence of ligand	1/158	65/18723	0.424086852762746	0.56320499158855	0.501794197695749	MOAP1	1
BP	GO:0043489	RNA stabilization	1/158	65/18723	0.424086852762746	0.56320499158855	0.501794197695749	VIP	1
[truncated: 1,382 more rows]

## Sheet: Supplementary Table 1B
ONTOLOGY	ID	Description	GeneRatio	BgRatio	pvalue	p.adjust	qvalue	geneID	Count
BP	GO:0098742	cell-cell adhesion via plasma-membrane adhesion molecules	45862	273/18723	3.63290447883757e-08	3.78548646694875e-05	2.66158054449574e-05	ROBO1/CDH13/SPARCL1/SDK1/GRID2/DAB1/CADM3	7
BP	GO:0050808	synapse organization	45832	426/18723	1.27317463185906e-05	0.00663323983198572	0.0046638397040732	NFIA/SPARC/SPARCL1/PRNP/SDK1/GRID2	6
BP	GO:0007156	homophilic cell adhesion via plasma membrane adhesion molecules	45771	167/18723	5.64398137120561e-05	0.0196034286293208	0.0137831966117863	ROBO1/CDH13/SDK1/CADM3	4
BP	GO:1900272	negative regulation of long-term synaptic potentiation	45712	13/18723	0.000121776355145874	0.0317227405155003	0.0223043008372444	FAM107A/PRNP	2
BP	GO:0051238	sequestering of metal ion	45712	16/18723	0.000186908565319492	0.0389517450125821	0.0273870234657614	FTH1/FTL	2
BP	GO:0042982	amyloid precursor protein metabolic process	45740	95/18723	0.000237071516084363	0.0411714199599844	0.0289476798587223	CLU/PRNP/ITM2C	3
BP	GO:0043542	endothelial cell migration	45771	279/18723	0.000405329357923656	0.0541631089132781	0.0380821535545424	ROBO1/SPARC/CDH13/TMSB4X	4
BP	GO:0046916	cellular transition metal ion homeostasis	45740	115/18723	0.000415839607779486	0.0541631089132781	0.0380821535545424	FTH1/FTL/PRNP	3
BP	GO:0007162	negative regulation of cell adhesion	45771	303/18723	0.000553319569635704	0.059296535027381	0.0416914722487697	FAM107A/CDH13/PRNP/DAB1	4
BP	GO:0030534	adult behavior	45740	130/18723	0.00059499600191583	0.059296535027381	0.0416914722487697	SDK1/DAB1/SLC1A2	3
BP	GO:1902430	negative regulation of amyloid-beta formation	45712	29/18723	0.000625971099137419	0.059296535027381	0.0416914722487697	CLU/PRNP	2
BP	GO:0055076	transition metal ion homeostasis	45740	138/18723	0.000707930787394186	0.0614719900387285	0.0432210375461713	FTH1/FTL/PRNP	3
BP	GO:1902992	negative regulation of amyloid precursor protein catabolic process	45712	33/18723	0.000811526937393449	0.0650470052895364	0.045734635500068	CLU/PRNP	2
BP	GO:0010631	epithelial cell migration	45771	357/18723	0.001021147448612	0.0694812747935344	0.0488523762564905	ROBO1/SPARC/CDH13/TMSB4X	4
BP	GO:0090132	epithelium migration	45771	360/18723	0.00105334342357708	0.0694812747935344	0.0488523762564905	ROBO1/SPARC/CDH13/TMSB4X	4
BP	GO:0090130	tissue migration	45771	365/18723	0.00110858709448915	0.0694812747935344	0.0488523762564905	ROBO1/SPARC/CDH13/TMSB4X	4
BP	GO:0021587	cerebellum morphogenesis	45712	39/18723	0.00113357166169874	0.0694812747935344	0.0488523762564905	GRID2/DAB1	2
BP	GO:0021575	hindbrain morphogenesis	45712	42/18723	0.00131405962808472	0.0710162421619941	0.0499316138445781	GRID2/DAB1	2
BP	GO:0021795	cerebral cortex cell migration	45712	42/18723	0.00131405962808472	0.0710162421619941	0.0499316138445781	ROBO1/DAB1	2
BP	GO:0045860	positive regulation of protein kinase activity	45771	386/18723	0.00136307566529739	0.0710162421619941	0.0499316138445781	CLU/ROBO1/PRNP/DAB1	4
BP	GO:0007157	heterophilic cell-cell adhesion via plasma membrane cell adhesion molecules	45712	46/18723	0.00157468642943228	0.0738172662362982	0.0519010175780014	GRID2/CADM3	2
BP	GO:1900271	regulation of long-term synaptic potentiation	45712	46/18723	0.00157468642943228	0.0738172662362982	0.0519010175780014	FAM107A/PRNP	2
BP	GO:0031345	negative regulation of cell projection organization	45740	186/18723	0.00167436465269129	0.0738172662362982	0.0519010175780014	PRNP/DAB1/ITM2C	3
BP	GO:1902003	regulation of amyloid-beta formation	45712	48/18723	0.00171349902875782	0.0738172662362982	0.0519010175780014	CLU/PRNP	2
BP	GO:0048167	regulation of synaptic plasticity	45740	198/18723	0.00200152520228753	0.0738172662362982	0.0519010175780014	FAM107A/PRNP/GRID2	3
BP	GO:0050673	epithelial cell proliferation	45771	437/18723	0.00214732722355061	0.0738172662362982	0.0519010175780014	ROBO1/SPARC/CDH13/IGFBP5	4
BP	GO:0007215	glutamate receptor signaling pathway	45712	54/18723	0.00216360494784661	0.0738172662362982	0.0519010175780014	PRNP/GRID2	2
BP	GO:0042220	response to cocaine	45712	55/18723	0.0022434967853987	0.0738172662362982	0.0519010175780014	SDK1/SLC1A2	2
BP	GO:1902991	regulation of amyloid precursor protein catabolic process	45712	55/18723	0.0022434967853987	0.0738172662362982	0.0519010175780014	CLU/PRNP	2
BP	GO:0010975	regulation of neuron projection development	45771	445/18723	0.00229372327753772	0.0738172662362982	0.0519010175780014	ROBO1/GRID2/DAB1/ITM2C	4
BP	GO:0022029	telencephalon cell migration	45712	56/18723	0.00232477220636545	0.0738172662362982	0.0519010175780014	ROBO1/DAB1	2
BP	GO:0050807	regulation of synapse organization	45740	211/18723	0.00239819314029815	0.0738172662362982	0.0519010175780014	SPARC/PRNP/GRID2	3
BP	GO:0034205	amyloid-beta formation	45712	57/18723	0.0024074278334953	0.0738172662362982	0.0519010175780014	CLU/PRNP	2
BP	GO:0006826	iron ion transport	45712	58/18723	0.00249146029530124	0.0738172662362982	0.0519010175780014	FTH1/FTL	2
BP	GO:0051651	maintenance of location in cell	45740	214/18723	0.00249615903354886	0.0738172662362982	0.0519010175780014	FTH1/FTL/TMSB4X	3
BP	GO:0021885	forebrain cell migration	45712	59/18723	0.00257686622605257	0.0738172662362982	0.0519010175780014	ROBO1/DAB1	2
BP	GO:0050803	regulation of synapse structure or activity	45740	218/18723	0.00263060478781541	0.0738172662362982	0.0519010175780014	SPARC/PRNP/GRID2	3
BP	GO:0033674	positive regulation of kinase activity	45771	467/18723	0.00273182155564349	0.0738172662362982	0.0519010175780014	CLU/ROBO1/PRNP/DAB1	4
BP	GO:0050920	regulation of chemotaxis	45740	223/18723	0.00280487912767312	0.0738172662362982	0.0519010175780014	ROBO1/CDH13/TMSB4X	3
BP	GO:0045428	regulation of nitric oxide biosynthetic process	45712	62/18723	0.00284129126084251	0.0738172662362982	0.0519010175780014	CLU/DYNLL1	2
BP	GO:0001667	ameboidal-type cell migration	45771	475/18723	0.00290451815325166	0.0738172662362982	0.0519010175780014	ROBO1/SPARC/CDH13/TMSB4X	4
BP	GO:0080164	regulation of nitric oxide metabolic process	45712	64/18723	0.00302438051531412	0.0750334404037455	0.0527561112445771	CLU/DYNLL1	2
BP	GO:0006879	cellular iron ion homeostasis	45712	67/18723	0.00330915655944599	0.0771708189752926	0.054258904946766	FTH1/FTL	2
BP	GO:0050435	amyloid-beta metabolic process	45712	67/18723	0.00330915655944599	0.0771708189752926	0.054258904946766	CLU/PRNP	2
BP	GO:0042987	amyloid precursor protein catabolic process	45712	68/18723	0.00340677319852539	0.0771708189752926	0.054258904946766	CLU/PRNP	2
BP	GO:0046686	response to cadmium ion	45712	68/18723	0.00340677319852539	0.0771708189752926	0.054258904946766	SPARC/PRNP	2
BP	GO:0021537	telencephalon development	45740	248/18723	0.00378305171660964	0.0838710614618563	0.058969854305942	ROBO1/DAB1/SLC1A2	3
BP	GO:0050848	regulation of calcium-mediated signaling	45712	73/18723	0.00391489231593025	0.0849857873583191	0.0597536195589353	CDH13/PRNP	2
BP	GO:0006809	nitric oxide biosynthetic process	45712	76/18723	0.0042356741258804	0.0900729069217832	0.063330380056128	CLU/DYNLL1	2
BP	GO:0046209	nitric oxide metabolic process	45712	81/18723	0.00479654438216586	0.0991339475031633	0.0697012096799693	CLU/DYNLL1	2
BP	GO:2001057	reactive nitrogen species metabolic process	45712	82/18723	0.00491262427347752	0.0991339475031633	0.0697012096799693	CLU/DYNLL1	2
BP	GO:0034249	negative regulation of cellular amide metabolic process	45740	273/18723	0.00494718356061851	0.0991339475031633	0.0697012096799693	CLU/PRNP/IGFBP5	3
BP	GO:0055072	iron ion homeostasis	45712	85/18723	0.00526861743669051	0.103583006962859	0.0728293492738152	FTH1/FTL	2
BP	GO:0099175	regulation of postsynapse organization	45712	90/18723	0.00588759153491227	0.113608710729233	0.0798784348596284	PRNP/GRID2	2
BP	GO:0051591	response to cAMP	45712	93/18723	0.00627422662794969	0.11735570534594	0.0825129517332803	SPARC/IGFBP5	2
BP	GO:0031647	regulation of protein stability	45740	298/18723	0.00630702447156683	0.11735570534594	0.0825129517332803	FAM107A/CLU/PRNP	3
BP	GO:1901216	positive regulation of neuron death	45712	97/18723	0.00680735462157232	0.124443219573305	0.0874961923659157	CLU/PRNP	2
BP	GO:0021549	cerebellum development	45712	99/18723	0.00708141087717423	0.125064917525687	0.0879333090189699	GRID2/DAB1	2
BP	GO:0060291	long-term synaptic potentiation	45712	99/18723	0.00708141087717423	0.125064917525687	0.0879333090189699	FAM107A/PRNP	2
BP	GO:1901214	regulation of neuron death	45740	319/18723	0.00760674714019645	0.129308759957543	0.0909171602489642	CLU/PRNP/GRID2	3
BP	GO:0048661	positive regulation of smooth muscle cell proliferation	45712	104/18723	0.00778820257674386	0.129308759957543	0.0909171602489642	CDH13/IGFBP5	2
BP	GO:0000041	transition metal ion transport	45712	105/18723	0.00793324755221904	0.129308759957543	0.0909171602489642	FTH1/FTL	2
BP	GO:0051235	maintenance of location	45740	327/18723	0.008140698564403	0.129308759957543	0.0909171602489642	FTH1/FTL/TMSB4X	3
BP	GO:0022037	metencephalon development	45712	108/18723	0.00837569982320768	0.129308759957543	0.0909171602489642	GRID2/DAB1	2
BP	GO:0007568	aging	45740	339/18723	0.00898248903986996	0.129308759957543	0.0909171602489642	PRNP/IGFBP5/SLC1A2	3
BP	GO:0021987	cerebral cortex development	45712	114/18723	0.00929325459299613	0.129308759957543	0.0909171602489642	ROBO1/DAB1	2
BP	GO:0043279	response to alkaloid	45712	115/18723	0.00945037698211501	0.129308759957543	0.0909171602489642	SDK1/SLC1A2	2
BP	GO:0070997	neuron death	45740	361/18723	0.010655142437819	0.129308759957543	0.0909171602489642	CLU/PRNP/GRID2	3
BP	GO:0001952	regulation of cell-matrix adhesion	45712	128/18723	0.0116002341567462	0.129308759957543	0.0909171602489642	FAM107A/CDH13	2
BP	GO:0046683	response to organophosphorus	45712	131/18723	0.0121242354435571	0.129308759957543	0.0909171602489642	SPARC/IGFBP5	2
BP	GO:0030900	forebrain development	45740	379/18723	0.0121503435757909	0.129308759957543	0.0909171602489642	ROBO1/DAB1/SLC1A2	3
BP	GO:0050678	regulation of epithelial cell proliferation	45740	381/18723	0.0123235998130205	0.129308759957543	0.0909171602489642	ROBO1/SPARC/CDH13	3
BP	GO:0010595	positive regulation of endothelial cell migration	45712	133/18723	0.0124792884507661	0.129308759957543	0.0909171602489642	SPARC/TMSB4X	2
BP	GO:0003129	heart induction	45681	10/18723	0.0127478164986068	0.129308759957543	0.0909171602489642	ROBO1	1
BP	GO:0021932	hindbrain radial glia guided cell migration	45681	10/18723	0.0127478164986068	0.129308759957543	0.0909171602489642	DAB1	1
BP	GO:0031943	regulation of glucocorticoid metabolic process	45681	10/18723	0.0127478164986068	0.129308759957543	0.0909171602489642	DKK3	1
BP	GO:0032342	aldosterone biosynthetic process	45681	10/18723	0.0127478164986068	0.129308759957543	0.0909171602489642	DKK3	1
BP	GO:0034651	cortisol biosynthetic process	45681	10/18723	0.0127478164986068	0.129308759957543	0.0909171602489642	DKK3	1
BP	GO:0051351	positive regulation of ligase activity	45681	10/18723	0.0127478164986068	0.129308759957543	0.0909171602489642	TMSB4X	1
BP	GO:0070099	regulation of chemokine-mediated signaling pathway	45681	10/18723	0.0127478164986068	0.129308759957543	0.0909171602489642	ROBO1	1
BP	GO:0090647	modulation of age-related behavioral decline	45681	10/18723	0.0127478164986068	0.129308759957543	0.0909171602489642	PRNP	1
BP	GO:1902645	tertiary alcohol biosynthetic process	45681	10/18723	0.0127478164986068	0.129308759957543	0.0909171602489642	DKK3	1
BP	GO:1990535	neuron projection maintenance	45681	10/18723	0.0127478164986068	0.129308759957543	0.0909171602489642	PRNP	1
BP	GO:2001225	regulation of chloride transport	45681	10/18723	0.0127478164986068	0.129308759957543	0.0909171602489642	PRNP	1
BP	GO:0007266	Rho protein signal transduction	45712	137/18723	0.0132030131300331	0.129308759957543	0.0909171602489642	ROBO1/CDH13	2
BP	GO:0010977	negative regulation of neuron projection development	45712	137/18723	0.0132030131300331	0.129308759957543	0.0909171602489642	DAB1/ITM2C	2
BP	GO:0030879	mammary gland development	45712	137/18723	0.0132030131300331	0.129308759957543	0.0909171602489642	ROBO1/IGFBP5	2
BP	GO:0031333	negative regulation of protein-containing complex assembly	45712	141/18723	0.0139447391534317	0.129308759957543	0.0909171602489642	CLU/TMSB4X	2
BP	GO:0050921	positive regulation of chemotaxis	45712	141/18723	0.0139447391534317	0.129308759957543	0.0909171602489642	CDH13/TMSB4X	2
BP	GO:0006705	mineralocorticoid biosynthetic process	45681	11/18723	0.0140139978914373	0.129308759957543	0.0909171602489642	DKK3	1
BP	GO:0021889	olfactory bulb interneuron differentiation	45681	11/18723	0.0140139978914373	0.129308759957543	0.0909171602489642	ROBO1	1
BP	GO:0032341	aldosterone metabolic process	45681	11/18723	0.0140139978914373	0.129308759957543	0.0909171602489642	DKK3	1
BP	GO:0032351	negative regulation of hormone metabolic process	45681	11/18723	0.0140139978914373	0.129308759957543	0.0909171602489642	DKK3	1
BP	GO:0034650	cortisol metabolic process	45681	11/18723	0.0140139978914373	0.129308759957543	0.0909171602489642	DKK3	1
BP	GO:0042989	sequestering of actin monomers	45681	11/18723	0.0140139978914373	0.129308759957543	0.0909171602489642	TMSB4X	1
BP	GO:0070778	L-aspartate transmembrane transport	45681	11/18723	0.0140139978914373	0.129308759957543	0.0909171602489642	SLC1A2	1
BP	GO:0090030	regulation of steroid hormone biosynthetic process	45681	11/18723	0.0140139978914373	0.129308759957543	0.0909171602489642	DKK3	1
BP	GO:1901862	negative regulation of muscle tissue development	45681	11/18723	0.0140139978914373	0.129308759957543	0.0909171602489642	IGFBP5	1
BP	GO:2000826	regulation of heart morphogenesis	45681	11/18723	0.0140139978914373	0.129308759957543	0.0909171602489642	ROBO1	1
BP	GO:0008212	mineralocorticoid metabolic process	45681	12/18723	0.0152786229475836	0.129308759957543	0.0909171602489642	DKK3	1
BP	GO:0043568	positive regulation of insulin-like growth factor receptor signaling pathway	45681	12/18723	0.0152786229475836	0.129308759957543	0.0909171602489642	IGFBP5	1
BP	GO:0051340	regulation of ligase activity	45681	12/18723	0.0152786229475836	0.129308759957543	0.0909171602489642	TMSB4X	1
BP	GO:0060134	prepulse inhibition	45681	12/18723	0.0152786229475836	0.129308759957543	0.0909171602489642	GRID2	1
BP	GO:0061517	macrophage proliferation	45681	12/18723	0.0152786229475836	0.129308759957543	0.0909171602489642	CLU	1
BP	GO:0099151	regulation of postsynaptic density assembly	45681	12/18723	0.0152786229475836	0.129308759957543	0.0909171602489642	GRID2	1
BP	GO:1902950	regulation of dendritic spine maintenance	45681	12/18723	0.0152786229475836	0.129308759957543	0.0909171602489642	PRNP	1
BP	GO:0014074	response to purine-containing compound	45712	148/18723	0.0152855133939702	0.129308759957543	0.0909171602489642	SPARC/IGFBP5	2
BP	GO:0044272	sulfur compound biosynthetic process	45712	148/18723	0.0152855133939702	0.129308759957543	0.0909171602489642	B4GAT1/SLC1A2	2
BP	GO:0051384	response to glucocorticoid	45712	148/18723	0.0152855133939702	0.129308759957543	0.0909171602489642	FAM107A/SPARC	2
BP	GO:0030902	hindbrain development	45712	151/18723	0.0158765854381882	0.129308759957543	0.0909171602489642	GRID2/DAB1	2
BP	GO:0034329	cell junction assembly	45740	420/18723	0.0159908259132782	0.129308759957543	0.0909171602489642	FAM107A/SDK1/GRID2	3
BP	GO:0050770	regulation of axonogenesis	45712	154/18723	0.0164774180548859	0.129308759957543	0.0909171602489642	ROBO1/DAB1	2
BP	GO:0007494	midgut development	45681	13/18723	0.0165416934969532	0.129308759957543	0.0909171602489642	DAB1	1
BP	GO:0014745	negative regulation of muscle adaptation	45681	13/18723	0.0165416934969532	0.129308759957543	0.0909171602489642	IGFBP5	1
BP	GO:0021681	cerebellar granular layer development	45681	13/18723	0.0165416934969532	0.129308759957543	0.0909171602489642	GRID2	1
BP	GO:0034309	primary alcohol biosynthetic process	45681	13/18723	0.0165416934969532	0.129308759957543	0.0909171602489642	DKK3	1
BP	GO:0099150	regulation of postsynaptic specialization assembly	45681	13/18723	0.0165416934969532	0.129308759957543	0.0909171602489642	GRID2	1
BP	GO:1900452	regulation of long-term synaptic depression	45681	13/18723	0.0165416934969532	0.129308759957543	0.0909171602489642	GRID2	1
BP	GO:1902947	regulation of tau-protein kinase activity	45681	13/18723	0.0165416934969532	0.129308759957543	0.0909171602489642	CLU	1
BP	GO:1903025	regulation of RNA polymerase II regulatory region sequence-specific DNA binding	45681	13/18723	0.0165416934969532	0.129308759957543	0.0909171602489642	TMSB4X	1
BP	GO:1905907	negative regulation of amyloid fibril formation	45681	13/18723	0.0165416934969532	0.129308759957543	0.0909171602489642	CLU	1
BP	GO:0048732	gland development	45740	436/18723	0.0176559716569669	0.129308759957543	0.0909171602489642	ROBO1/IGFBP5/DKK3	3
BP	GO:0048148	behavioral response to cocaine	45681	14/18723	0.0178032113674005	0.129308759957543	0.0909171602489642	SDK1	1
BP	GO:0051645	Golgi localization	45681	14/18723	0.0178032113674005	0.129308759957543	0.0909171602489642	DAB1	1
BP	GO:2001171	positive regulation of ATP biosynthetic process	45681	14/18723	0.0178032113674005	0.129308759957543	0.0909171602489642	TMSB4X	1
BP	GO:0050804	modulation of chemical synaptic transmission	45740	439/18723	0.0179786872403995	0.129308759957543	0.0909171602489642	FAM107A/PRNP/GRID2	3
BP	GO:0051090	regulation of DNA-binding transcription factor activity	45740	440/18723	0.0180869978624727	0.129308759957543	0.0909171602489642	CLU/PRNP/TMSB4X	3
BP	GO:0099177	regulation of trans-synaptic signaling	45740	440/18723	0.0180869978624727	0.129308759957543	0.0909171602489642	FAM107A/PRNP/GRID2	3
BP	GO:0051960	regulation of nervous system development	45740	443/18723	0.0184141477945779	0.129308759957543	0.0909171602489642	ROBO1/GRID2/DAB1	3
BP	GO:0050680	negative regulation of epithelial cell proliferation	45712	164/18723	0.0185496997157195	0.129308759957543	0.0909171602489642	ROBO1/SPARC	2
BP	GO:0050806	positive regulation of synaptic transmission	45712	164/18723	0.0185496997157195	0.129308759957543	0.0909171602489642	FAM107A/PRNP	2
BP	GO:0006704	glucocorticoid biosynthetic process	45681	15/18723	0.0190631783847285	0.129308759957543	0.0909171602489642	DKK3	1
BP	GO:0006878	cellular copper ion homeostasis	45681	15/18723	0.0190631783847285	0.129308759957543	0.0909171602489642	PRNP	1
BP	GO:0014733	regulation of skeletal muscle adaptation	45681	15/18723	0.0190631783847285	0.129308759957543	0.0909171602489642	IGFBP5	1
BP	GO:0018146	keratan sulfate biosynthetic process	45681	15/18723	0.0190631783847285	0.129308759957543	0.0909171602489642	B4GAT1	1
BP	GO:0033599	regulation of mammary gland epithelial cell proliferation	45681	15/18723	0.0190631783847285	0.129308759957543	0.0909171602489642	ROBO1	1
BP	GO:0042994	cytoplasmic sequestering of transcription factor	45681	15/18723	0.0190631783847285	0.129308759957543	0.0909171602489642	TMSB4X	1
BP	GO:0046007	negative regulation of activated T cell proliferation	45681	15/18723	0.0190631783847285	0.129308759957543	0.0909171602489642	PRNP	1
BP	GO:0046184	aldehyde biosynthetic process	45681	15/18723	0.0190631783847285	0.129308759957543	0.0909171602489642	DKK3	1
BP	GO:0048712	negative regulation of astrocyte differentiation	45681	15/18723	0.0190631783847285	0.129308759957543	0.0909171602489642	DAB1	1
BP	GO:0051938	L-glutamate import	45681	15/18723	0.0190631783847285	0.129308759957543	0.0909171602489642	SLC1A2	1
BP	GO:0070207	protein homotrimerization	45681	15/18723	0.0190631783847285	0.129308759957543	0.0909171602489642	SLC1A2	1
BP	GO:0070885	negative regulation of calcineurin-NFAT signaling cascade	45681	15/18723	0.0190631783847285	0.129308759957543	0.0909171602489642	PRNP	1
BP	GO:0098712	L-glutamate import across plasma membrane	45681	15/18723	0.0190631783847285	0.129308759957543	0.0909171602489642	SLC1A2	1
BP	GO:0106057	negative regulation of calcineurin-mediated signaling	45681	15/18723	0.0190631783847285	0.129308759957543	0.0909171602489642	PRNP	1
BP	GO:1904889	regulation of excitatory synapse assembly	45681	15/18723	0.0190631783847285	0.129308759957543	0.0909171602489642	GRID2	1
BP	GO:2001028	positive regulation of endothelial cell chemotaxis	45681	15/18723	0.0190631783847285	0.129308759957543	0.0909171602489642	TMSB4X	1
BP	GO:0031960	response to corticosteroid	45712	167/18723	0.0191919425306259	0.129308759957543	0.0909171602489642	FAM107A/SPARC	2
BP	GO:1902904	negative regulation of supramolecular fiber organization	45712	167/18723	0.0191919425306259	0.129308759957543	0.0909171602489642	CLU/TMSB4X	2
BP	GO:0099173	postsynapse organization	45712	168/18723	0.0194081058650839	0.129308759957543	0.0909171602489642	PRNP/GRID2	2
BP	GO:0021543	pallium development	45712	169/18723	0.0196253057589168	0.129308759957543	0.0909171602489642	ROBO1/DAB1	2
BP	GO:0006750	glutathione biosynthetic process	45681	16/18723	0.0203215963726892	0.129308759957543	0.0909171602489642	SLC1A2	1
BP	GO:0009048	dosage compensation by inactivation of X chromosome	45681	16/18723	0.0203215963726892	0.129308759957543	0.0909171602489642	XIST	1
BP	GO:0021535	cell migration in hindbrain	45681	16/18723	0.0203215963726892	0.129308759957543	0.0909171602489642	DAB1	1
BP	GO:0061684	chaperone-mediated autophagy	45681	16/18723	0.0203215963726892	0.129308759957543	0.0909171602489642	CLU	1
BP	GO:1902931	negative regulation of alcohol biosynthetic process	45681	16/18723	0.0203215963726892	0.129308759957543	0.0909171602489642	DKK3	1
BP	GO:1905874	regulation of postsynaptic density organization	45681	16/18723	0.0203215963726892	0.129308759957543	0.0909171602489642	GRID2	1
BP	GO:1905906	regulation of amyloid fibril formation	45681	16/18723	0.0203215963726892	0.129308759957543	0.0909171602489642	CLU	1
BP	GO:0009410	response to xenobiotic stimulus	45740	462/18723	0.0205635418409366	0.129308759957543	0.0909171602489642	PRNP/DAB1/SLC1A2	3
BP	GO:0010634	positive regulation of epithelial cell migration	45712	176/18723	0.0211744961209597	0.129308759957543	0.0909171602489642	SPARC/TMSB4X	2
BP	GO:0043534	blood vessel endothelial cell migration	45712	176/18723	0.0211744961209597	0.129308759957543	0.0909171602489642	ROBO1/TMSB4X	2
BP	GO:0030324	lung development	45712	177/18723	0.0213998889686526	0.129308759957543	0.0909171602489642	SPARC/IGFBP5	2
BP	GO:0098739	import across plasma membrane	45712	177/18723	0.0213998889686526	0.129308759957543	0.0909171602489642	PRNP/SLC1A2	2
BP	GO:0003184	pulmonary valve morphogenesis	45681	17/18723	0.0215784671529879	0.129308759957543	0.0909171602489642	ROBO1	1
BP	GO:0010566	regulation of ketone biosynthetic process	45681	17/18723	0.0215784671529879	0.129308759957543	0.0909171602489642	DKK3	1
BP	GO:0035269	protein O-linked mannosylation	45681	17/18723	0.0215784671529879	0.129308759957543	0.0909171602489642	B4GAT1	1
BP	GO:0042339	keratan sulfate metabolic process	45681	17/18723	0.0215784671529879	0.129308759957543	0.0909171602489642	B4GAT1	1
BP	GO:0048532	anatomical structure arrangement	45681	17/18723	0.0215784671529879	0.129308759957543	0.0909171602489642	DAB1	1
BP	GO:0070206	protein trimerization	45681	17/18723	0.0215784671529879	0.129308759957543	0.0909171602489642	SLC1A2	1
BP	GO:0090083	regulation of inclusion body assembly	45681	17/18723	0.0215784671529879	0.129308759957543	0.0909171602489642	CLU	1
BP	GO:0001936	regulation of endothelial cell proliferation	45712	179/18723	0.0218537071882689	0.129308759957543	0.0909171602489642	SPARC/CDH13	2
BP	GO:0007416	synapse assembly	45712	179/18723	0.0218537071882689	0.129308759957543	0.0909171602489642	SDK1/GRID2	2
BP	GO:0048660	regulation of smooth muscle cell proliferation	45712	180/18723	0.0220821271008418	0.129308759957543	0.0909171602489642	CDH13/IGFBP5	2
BP	GO:0030323	respiratory tube development	45712	181/18723	0.0223115505837316	0.129308759957543	0.0909171602489642	SPARC/IGFBP5	2
BP	GO:0051260	protein homooligomerization	45712	182/18723	0.0225419749193134	0.129308759957543	0.0909171602489642	PRNP/SLC1A2	2
BP	GO:0003128	heart field specification	45681	18/18723	0.0228337925452858	0.129308759957543	0.0909171602489642	ROBO1	1
BP	GO:0007549	dosage compensation	45681	18/18723	0.0228337925452858	0.129308759957543	0.0909171602489642	XIST	1
BP	GO:0019184	nonribosomal peptide biosynthetic process	45681	18/18723	0.0228337925452858	0.129308759957543	0.0909171602489642	SLC1A2	1
BP	GO:0043217	myelin maintenance	45681	18/18723	0.0228337925452858	0.129308759957543	0.0909171602489642	CLU	1
BP	GO:0051895	negative regulation of focal adhesion assembly	45681	18/18723	0.0228337925452858	0.129308759957543	0.0909171602489642	FAM107A	1
BP	GO:0055070	copper ion homeostasis	45681	18/18723	0.0228337925452858	0.129308759957543	0.0909171602489642	PRNP	1
BP	GO:0072189	ureter development	45681	18/18723	0.0228337925452858	0.129308759957543	0.0909171602489642	NFIA	1
BP	GO:0097107	postsynaptic density assembly	45681	18/18723	0.0228337925452858	0.129308759957543	0.0909171602489642	GRID2	1
BP	GO:0150118	negative regulation of cell-substrate junction organization	45681	18/18723	0.0228337925452858	0.129308759957543	0.0909171602489642	FAM107A	1
BP	GO:0048659	smooth muscle cell proliferation	45712	184/18723	0.0230058153020841	0.129493440788394	0.0910470095855361	CDH13/IGFBP5	2
BP	GO:0002040	sprouting angiogenesis	45712	185/18723	0.0232392259380323	0.129493440788394	0.0910470095855361	ROBO1/CDH13	2
BP	GO:0043433	negative regulation of DNA-binding transcription factor activity	45712	185/18723	0.0232392259380323	0.129493440788394	0.0910470095855361	PRNP/TMSB4X	2
BP	GO:0045019	negative regulation of nitric oxide biosynthetic process	45681	19/18723	0.0240875743672007	0.131616903312298	0.0925400188962114	DYNLL1	1
BP	GO:1900221	regulation of amyloid-beta clearance	45681	19/18723	0.0240875743672007	0.131616903312298	0.0925400188962114	CLU	1
BP	GO:1904406	negative regulation of nitric oxide metabolic process	45681	19/18723	0.0240875743672007	0.131616903312298	0.0925400188962114	DYNLL1	1
BP	GO:0030041	actin filament polymerization	45712	191/18723	0.0246603862767061	0.131616903312298	0.0925400188962114	FAM107A/TMSB4X	2
BP	GO:0001935	endothelial cell proliferation	45712	193/18723	0.0251419264458539	0.131616903312298	0.0925400188962114	SPARC/CDH13	2
BP	GO:0006700	C21-steroid hormone biosynthetic process	45681	20/18723	0.0253398144343085	0.131616903312298	0.0925400188962114	DKK3	1
BP	GO:0042985	negative regulation of amyloid precursor protein biosynthetic process	45681	20/18723	0.0253398144343085	0.131616903312298	0.0925400188962114	ITM2C	1
BP	GO:0043691	reverse cholesterol transport	45681	20/18723	0.0253398144343085	0.131616903312298	0.0925400188962114	CLU	1
BP	GO:0090201	negative regulation of release of cytochrome c from mitochondria	45681	20/18723	0.0253398144343085	0.131616903312298	0.0925400188962114	CLU	1
BP	GO:1902004	positive regulation of amyloid-beta formation	45681	20/18723	0.0253398144343085	0.131616903312298	0.0925400188962114	CLU	1
BP	GO:2000678	negative regulation of transcription regulatory region DNA binding	45681	20/18723	0.0253398144343085	0.131616903312298	0.0925400188962114	TMSB4X	1
BP	GO:0003177	pulmonary valve development	45681	21/18723	0.0265905145601479	0.131616903312298	0.0925400188962114	ROBO1	1
BP	GO:0021533	cell differentiation in hindbrain	45681	21/18723	0.0265905145601479	0.131616903312298	0.0925400188962114	GRID2	1
BP	GO:0022010	central nervous system myelination	45681	21/18723	0.0265905145601479	0.131616903312298	0.0925400188962114	CLU	1
BP	GO:0032291	axon ensheathment in central nervous system	45681	21/18723	0.0265905145601479	0.131616903312298	0.0925400188962114	CLU	1
BP	GO:0044342	type B pancreatic cell proliferation	45681	21/18723	0.0265905145601479	0.131616903312298	0.0925400188962114	IGFBP5	1
BP	GO:0046885	regulation of hormone biosynthetic process	45681	21/18723	0.0265905145601479	0.131616903312298	0.0925400188962114	DKK3	1
BP	GO:0050849	negative regulation of calcium-mediated signaling	45681	21/18723	0.0265905145601479	0.131616903312298	0.0925400188962114	PRNP	1
BP	GO:0097062	dendritic spine maintenance	45681	21/18723	0.0265905145601479	0.131616903312298	0.0925400188962114	PRNP	1
BP	GO:0098698	postsynaptic specialization assembly	45681	21/18723	0.0265905145601479	0.131616903312298	0.0925400188962114	GRID2	1
BP	GO:1902644	tertiary alcohol metabolic process	45681	21/18723	0.0265905145601479	0.131616903312298	0.0925400188962114	DKK3	1
BP	GO:0019722	calcium-mediated signaling	45712	202/18723	0.0273564978876372	0.131616903312298	0.0925400188962114	CDH13/PRNP	2
BP	GO:0060541	respiratory system development	45712	203/18723	0.0276073208102712	0.131616903312298	0.0925400188962114	SPARC/IGFBP5	2
BP	GO:0008211	glucocorticoid metabolic process	45681	22/18723	0.027839676556221	0.131616903312298	0.0925400188962114	DKK3	1
BP	GO:0032700	negative regulation of interleukin-17 production	45681	22/18723	0.027839676556221	0.131616903312298	0.0925400188962114	PRNP	1
BP	GO:0035268	protein mannosylation	45681	22/18723	0.027839676556221	0.131616903312298	0.0925400188962114	B4GAT1	1
BP	GO:0035584	calcium-mediated signaling using intracellular calcium source	45681	22/18723	0.027839676556221	0.131616903312298	0.0925400188962114	PRNP	1
BP	GO:0050860	negative regulation of T cell receptor signaling pathway	45681	22/18723	0.027839676556221	0.131616903312298	0.0925400188962114	PRNP	1
BP	GO:0051220	cytoplasmic sequestering of protein	45681	22/18723	0.027839676556221	0.131616903312298	0.0925400188962114	TMSB4X	1
BP	GO:0071404	cellular response to low-density lipoprotein particle stimulus	45681	22/18723	0.027839676556221	0.131616903312298	0.0925400188962114	CDH13	1
BP	GO:1901888	regulation of cell junction assembly	45712	204/18723	0.0278590860017274	0.131616903312298	0.0925400188962114	FAM107A/GRID2	2
BP	GO:0001759	organ induction	45681	23/18723	0.0290873022319953	0.131616903312298	0.0925400188962114	ROBO1	1
BP	GO:0006622	protein targeting to lysosome	45681	23/18723	0.0290873022319953	0.131616903312298	0.0925400188962114	CLU	1
BP	GO:0006929	substrate-dependent cell migration	45681	23/18723	0.0290873022319953	0.131616903312298	0.0925400188962114	ROBO1	1
BP	GO:0030325	adrenal gland development	45681	23/18723	0.0290873022319953	0.131616903312298	0.0925400188962114	DKK3	1
BP	GO:0051131	chaperone-mediated protein complex assembly	45681	23/18723	0.0290873022319953	0.131616903312298	0.0925400188962114	CLU	1
BP	GO:2001169	regulation of ATP biosynthetic process	45681	23/18723	0.0290873022319953	0.131616903312298	0.0925400188962114	TMSB4X	1
BP	GO:0030100	regulation of endocytosis	45712	211/18723	0.0296476073126669	0.131616903312298	0.0925400188962114	CLU/CDH13	2
BP	GO:0043523	regulation of neuron apoptotic process	45712	212/18723	0.0299068171266599	0.131616903312298	0.0925400188962114	PRNP/GRID2	2
BP	GO:0003148	outflow tract septum morphogenesis	45681	24/18723	0.030333393394906	0.131616903312298	0.0925400188962114	ROBO1	1
BP	GO:0010155	regulation of proton transport	45681	24/18723	0.030333393394906	0.131616903312298	0.0925400188962114	TMSB4X	1
BP	GO:0010288	response to lead ion	45681	24/18723	0.030333393394906	0.131616903312298	0.0925400188962114	SPARC	1
BP	GO:0021697	cerebellar cortex formation	45681	24/18723	0.030333393394906	0.131616903312298	0.0925400188962114	GRID2	1
BP	GO:0021801	cerebral cortex radial glia-guided migration	45681	24/18723	0.030333393394906	0.131616903312298	0.0925400188962114	DAB1	1
BP	GO:0022030	telencephalon glial cell migration	45681	24/18723	0.030333393394906	0.131616903312298	0.0925400188962114	DAB1	1
BP	GO:0030810	positive regulation of nucleotide biosynthetic process	45681	24/18723	0.030333393394906	0.131616903312298	0.0925400188962114	TMSB4X	1
BP	GO:0043567	regulation of insulin-like growth factor receptor signaling pathway	45681	24/18723	0.030333393394906	0.131616903312298	0.0925400188962114	IGFBP5	1
BP	GO:0070841	inclusion body assembly	45681	24/18723	0.030333393394906	0.131616903312298	0.0925400188962114	CLU	1
BP	GO:0120255	olefinic compound biosynthetic process	45681	24/18723	0.030333393394906	0.131616903312298	0.0925400188962114	DKK3	1
BP	GO:1900373	positive regulation of purine nucleotide biosynthetic process	45681	24/18723	0.030333393394906	0.131616903312298	0.0925400188962114	TMSB4X	1
BP	GO:2001026	regulation of endothelial cell chemotaxis	45681	24/18723	0.030333393394906	0.131616903312298	0.0925400188962114	TMSB4X	1
BP	GO:0008154	actin polymerization or depolymerization	45712	218/18723	0.0314812843971276	0.131616903312298	0.0925400188962114	FAM107A/TMSB4X	2
BP	GO:0001964	startle response	45681	25/18723	0.0315779518503595	0.131616903312298	0.0925400188962114	GRID2	1
BP	GO:0010842	retina layer formation	45681	25/18723	0.0315779518503595	0.131616903312298	0.0925400188962114	SDK1	1
BP	GO:0045109	intermediate filament organization	45681	25/18723	0.0315779518503595	0.131616903312298	0.0925400188962114	NEFM	1
BP	GO:0050927	positive regulation of positive chemotaxis	45681	25/18723	0.0315779518503595	0.131616903312298	0.0925400188962114	CDH13	1
BP	GO:0051788	response to misfolded protein	45681	25/18723	0.0315779518503595	0.131616903312298	0.0925400188962114	CLU	1
BP	GO:0060074	synapse maturation	45681	25/18723	0.0315779518503595	0.131616903312298	0.0925400188962114	NFIA	1
BP	GO:0098703	calcium ion import across plasma membrane	45681	25/18723	0.0315779518503595	0.131616903312298	0.0925400188962114	PRNP	1
BP	GO:0099560	synaptic membrane adhesion	45681	25/18723	0.0315779518503595	0.131616903312298	0.0925400188962114	SPARCL1	1
BP	GO:1902993	positive regulation of amyloid precursor protein catabolic process	45681	25/18723	0.0315779518503595	0.131616903312298	0.0925400188962114	CLU	1
BP	GO:1903959	regulation of anion transmembrane transport	45681	25/18723	0.0315779518503595	0.131616903312298	0.0925400188962114	PRNP	1
BP	GO:1904754	positive regulation of vascular associated smooth muscle cell migration	45681	25/18723	0.0315779518503595	0.131616903312298	0.0925400188962114	IGFBP5	1
BP	GO:0034764	positive regulation of transmembrane transport	45712	219/18723	0.0317468731525488	0.131793792131298	0.0926643896589388	TMSB4X/SLC1A2	2
BP	GO:0010810	regulation of cell-substrate adhesion	45712	221/18723	0.0322807513728179	0.132436947463046	0.0931165930238208	FAM107A/CDH13	2
BP	GO:0033598	mammary gland epithelial cell proliferation	45681	26/18723	0.0328209794017333	0.132436947463046	0.0931165930238208	ROBO1	1
BP	GO:0043501	skeletal muscle adaptation	45681	26/18723	0.0328209794017333	0.132436947463046	0.0931165930238208	IGFBP5	1
BP	GO:0050926	regulation of positive chemotaxis	45681	26/18723	0.0328209794017333	0.132436947463046	0.0931165930238208	CDH13	1
BP	GO:1902656	calcium ion import into cytosol	45681	26/18723	0.0328209794017333	0.132436947463046	0.0931165930238208	PRNP	1
BP	GO:1904861	excitatory synapse assembly	45681	26/18723	0.0328209794017333	0.132436947463046	0.0931165930238208	GRID2	1
BP	GO:0010001	glial cell differentiation	45712	225/18723	0.0333592398220364	0.132436947463046	0.0931165930238208	CLU/DAB1	2
BP	GO:0034284	response to monosaccharide	45712	225/18723	0.0333592398220364	0.132436947463046	0.0931165930238208	SPARC/DYNLL1	2
BP	GO:0098657	import into cell	45712	227/18723	0.0339038097401815	0.132436947463046	0.0931165930238208	PRNP/SLC1A2	2
BP	GO:0003272	endocardial cushion formation	45681	27/18723	0.0340624778503804	0.132436947463046	0.0931165930238208	ROBO1	1
BP	GO:0007628	adult walking behavior	45681	27/18723	0.0340624778503804	0.132436947463046	0.0931165930238208	DAB1	1
BP	GO:0010561	negative regulation of glycoprotein biosynthetic process	45681	27/18723	0.0340624778503804	0.132436947463046	0.0931165930238208	ITM2C	1
BP	GO:0010894	negative regulation of steroid biosynthetic process	45681	27/18723	0.0340624778503804	0.132436947463046	0.0931165930238208	DKK3	1
BP	GO:0015813	L-glutamate transmembrane transport	45681	27/18723	0.0340624778503804	0.132436947463046	0.0931165930238208	SLC1A2	1
BP	GO:0032703	negative regulation of interleukin-2 production	45681	27/18723	0.0340624778503804	0.132436947463046	0.0931165930238208	PRNP	1
BP	GO:0035235	ionotropic glutamate receptor signaling pathway	45681	27/18723	0.0340624778503804	0.132436947463046	0.0931165930238208	GRID2	1
BP	GO:1900746	regulation of vascular endothelial growth factor signaling pathway	45681	27/18723	0.0340624778503804	0.132436947463046	0.0931165930238208	ROBO1	1
BP	GO:0010594	regulation of endothelial cell migration	45712	232/18723	0.0352806070851401	0.132798382142409	0.0933707182251912	SPARC/TMSB4X	2
BP	GO:0003156	regulation of animal organ formation	45681	28/18723	0.0353024489956308	0.132798382142409	0.0933707182251912	ROBO1	1
BP	GO:0015740	C4-dicarboxylate transport	45681	28/18723	0.0353024489956308	0.132798382142409	0.0933707182251912	SLC1A2	1
BP	GO:0042983	amyloid precursor protein biosynthetic process	45681	28/18723	0.0353024489956308	0.132798382142409	0.0933707182251912	ITM2C	1
BP	GO:0042984	regulation of amyloid precursor protein biosynthetic process	45681	28/18723	0.0353024489956308	0.132798382142409	0.0933707182251912	ITM2C	1
BP	GO:0045686	negative regulation of glial cell differentiation	45681	28/18723	0.0353024489956308	0.132798382142409	0.0933707182251912	DAB1	1
BP	GO:0046426	negative regulation of receptor signaling pathway via JAK-STAT	45681	28/18723	0.0353024489956308	0.132798382142409	0.0933707182251912	DAB1	1
BP	GO:0071280	cellular response to copper ion	45681	28/18723	0.0353024489956308	0.132798382142409	0.0933707182251912	PRNP	1
BP	GO:0090659	walking behavior	45681	28/18723	0.0353024489956308	0.132798382142409	0.0933707182251912	DAB1	1
BP	GO:0007160	cell-matrix adhesion	45712	233/18723	0.0355585819178504	0.133280727907914	0.0937098561712376	FAM107A/CDH13	2
BP	GO:0010955	negative regulation of protein processing	45681	29/18723	0.036540894634791	0.134069057075536	0.0942641314522408	PRNP	1
BP	GO:0021772	olfactory bulb development	45681	29/18723	0.036540894634791	0.134069057075536	0.0942641314522408	ROBO1	1
BP	GO:0031069	hair follicle morphogenesis	45681	29/18723	0.036540894634791	0.134069057075536	0.0942641314522408	IGFBP5	1
BP	GO:1902230	negative regulation of intrinsic apoptotic signaling pathway in response to DNA damage	45681	29/18723	0.036540894634791	0.134069057075536	0.0942641314522408	CLU	1
BP	GO:1902547	regulation of cellular response to vascular endothelial growth factor stimulus	45681	29/18723	0.036540894634791	0.134069057075536	0.0942641314522408	ROBO1	1
BP	GO:1903318	negative regulation of protein maturation	45681	29/18723	0.036540894634791	0.134069057075536	0.0942641314522408	PRNP	1
BP	GO:0051259	protein complex oligomerization	45712	238/18723	0.0369613966760965	0.134809879653437	0.0947850047871423	PRNP/SLC1A2	2
BP	GO:0045939	negative regulation of steroid metabolic process	45681	30/18723	0.0377778165631513	0.134809879653437	0.0947850047871423	DKK3	1
BP	GO:0048147	negative regulation of fibroblast proliferation	45681	30/18723	0.0377778165631513	0.134809879653437	0.0947850047871423	FTH1	1
BP	GO:0050858	negative regulation of antigen receptor-mediated signaling pathway	45681	30/18723	0.0377778165631513	0.134809879653437	0.0947850047871423	PRNP	1
BP	GO:0060292	long-term synaptic depression	45681	30/18723	0.0377778165631513	0.134809879653437	0.0947850047871423	GRID2	1
BP	GO:0090314	positive regulation of protein targeting to membrane	45681	30/18723	0.0377778165631513	0.134809879653437	0.0947850047871423	PRNP	1
BP	GO:0099068	postsynapse assembly	45681	30/18723	0.0377778165631513	0.134809879653437	0.0947850047871423	GRID2	1
BP	GO:1903019	negative regulation of glycoprotein metabolic process	45681	30/18723	0.0377778165631513	0.134809879653437	0.0947850047871423	ITM2C	1
BP	GO:0016358	dendrite development	45712	243/18723	0.038385553681116	0.136328906770123	0.0958530347631129	SDK1/DAB1	2
BP	GO:0098656	anion transmembrane transport	45712	245/18723	0.0389611238614727	0.136328906770123	0.0958530347631129	PRNP/SLC1A2	2
BP	GO:0021988	olfactory lobe development	45681	31/18723	0.0390132165739833	0.136328906770123	0.0958530347631129	ROBO1	1
BP	GO:0048710	regulation of astrocyte differentiation	45681	31/18723	0.0390132165739833	0.136328906770123	0.0958530347631129	DAB1	1
BP	GO:0070633	transepithelial transport	45681	31/18723	0.0390132165739833	0.136328906770123	0.0958530347631129	SLC1A2	1
BP	GO:0097106	postsynaptic density organization	45681	31/18723	0.0390132165739833	0.136328906770123	0.0958530347631129	GRID2	1
BP	GO:0031668	cellular response to extracellular stimulus	45712	246/18723	0.0392501650969643	0.136328906770123	0.0958530347631129	FAM107A/SLC1A2	2
BP	GO:0051402	neuron apoptotic process	45712	246/18723	0.0392501650969643	0.136328906770123	0.0958530347631129	PRNP/GRID2	2
BP	GO:0033002	muscle cell proliferation	45712	248/18723	0.0398307477614869	0.136604151497731	0.096046559695344	CDH13/IGFBP5	2
BP	GO:0003180	aortic valve morphogenesis	45681	32/18723	0.0402470964585446	0.136604151497731	0.096046559695344	ROBO1	1
BP	GO:0021799	cerebral cortex radially oriented cell migration	45681	32/18723	0.0402470964585446	0.136604151497731	0.096046559695344	DAB1	1
BP	GO:0035767	endothelial cell chemotaxis	45681	32/18723	0.0402470964585446	0.136604151497731	0.096046559695344	TMSB4X	1
BP	GO:0050850	positive regulation of calcium-mediated signaling	45681	32/18723	0.0402470964585446	0.136604151497731	0.096046559695344	CDH13	1
BP	GO:0060914	heart formation	45681	32/18723	0.0402470964585446	0.136604151497731	0.096046559695344	ROBO1	1
BP	GO:1901889	negative regulation of cell junction assembly	45681	32/18723	0.0402470964585446	0.136604151497731	0.096046559695344	FAM107A	1
BP	GO:0009743	response to carbohydrate	45712	253/18723	0.0412966764877644	0.137648392491517	0.0967807669199876	SPARC/DYNLL1	2
BP	GO:0010259	multicellular organism aging	45681	33/18723	0.0414794580060809	0.137648392491517	0.0967807669199876	SLC1A2	1
BP	GO:0021696	cerebellar cortex morphogenesis	45681	33/18723	0.0414794580060809	0.137648392491517	0.0967807669199876	GRID2	1
BP	GO:0035025	positive regulation of Rho protein signal transduction	45681	33/18723	0.0414794580060809	0.137648392491517	0.0967807669199876	ROBO1	1
BP	GO:0048730	epidermis morphogenesis	45681	33/18723	0.0414794580060809	0.137648392491517	0.0967807669199876	IGFBP5	1
BP	GO:0099084	postsynaptic specialization organization	45681	33/18723	0.0414794580060809	0.137648392491517	0.0967807669199876	GRID2	1
BP	GO:0110110	positive regulation of animal organ morphogenesis	45681	33/18723	0.0414794580060809	0.137648392491517	0.0967807669199876	ROBO1	1
BP	GO:0007616	long-term memory	45681	34/18723	0.0427103030038254	0.138878279871024	0.0976455023641104	PRNP	1
BP	GO:0031128	developmental induction	45681	34/18723	0.0427103030038254	0.138878279871024	0.0976455023641104	ROBO1	1
BP	GO:0055094	response to lipoprotein particle	45681	34/18723	0.0427103030038254	0.138878279871024	0.0976455023641104	CDH13	1
BP	GO:0070884	regulation of calcineurin-NFAT signaling cascade	45681	34/18723	0.0427103030038254	0.138878279871024	0.0976455023641104	PRNP	1
BP	GO:1904893	negative regulation of receptor signaling pathway via STAT	45681	34/18723	0.0427103030038254	0.138878279871024	0.0976455023641104	DAB1	1
BP	GO:1990000	amyloid fibril formation	45681	34/18723	0.0427103030038254	0.138878279871024	0.0976455023641104	CLU	1
BP	GO:0042593	glucose homeostasis	45712	258/18723	0.0427830401522061	0.138878279871024	0.0976455023641104	DYNLL1/IGFBP5	2
BP	GO:0033500	carbohydrate homeostasis	45712	259/18723	0.0430827388938085	0.13941681343897	0.0980241460284103	DYNLL1/IGFBP5	2
BP	GO:0032350	regulation of hormone metabolic process	45681	35/18723	0.0439396332370059	0.140445085377178	0.0987471253889445	DKK3	1
BP	GO:0097502	mannosylation	45681	35/18723	0.0439396332370059	0.140445085377178	0.0987471253889445	B4GAT1	1
BP	GO:0098810	neurotransmitter reuptake	45681	35/18723	0.0439396332370059	0.140445085377178	0.0987471253889445	SLC1A2	1
BP	GO:0106056	regulation of calcineurin-mediated signaling	45681	35/18723	0.0439396332370059	0.140445085377178	0.0987471253889445	PRNP	1
BP	GO:0003203	endocardial cushion morphogenesis	45681	36/18723	0.0451674504888422	0.140911626974172	0.0990751514031962	ROBO1	1
BP	GO:0008207	C21-steroid hormone metabolic process	45681	36/18723	0.0451674504888422	0.140911626974172	0.0990751514031962	DKK3	1
BP	GO:0010092	specification of animal organ identity	45681	36/18723	0.0451674504888422	0.140911626974172	0.0990751514031962	ROBO1	1
BP	GO:0014741	negative regulation of muscle hypertrophy	45681	36/18723	0.0451674504888422	0.140911626974172	0.0990751514031962	IGFBP5	1
BP	GO:0035774	positive regulation of insulin secretion involved in cellular response to glucose stimulus	45681	36/18723	0.0451674504888422	0.140911626974172	0.0990751514031962	DYNLL1	1
BP	GO:0071402	cellular response to lipoprotein particle stimulus	45681	36/18723	0.0451674504888422	0.140911626974172	0.0990751514031962	CDH13	1
BP	GO:0090313	regulation of protein targeting to membrane	45681	36/18723	0.0451674504888422	0.140911626974172	0.0990751514031962	PRNP	1
BP	GO:1902229	regulation of intrinsic apoptotic signaling pathway in response to DNA damage	45681	36/18723	0.0451674504888422	0.140911626974172	0.0990751514031962	CLU	1
BP	GO:0032412	regulation of ion transmembrane transporter activity	45712	267/18723	0.0455090444610486	0.141553505457948	0.0995264570145793	PRNP/TMSB4X	2
BP	GO:0003176	aortic valve development	45681	37/18723	0.0463937565405499	0.142602638098091	0.10026410356225	ROBO1	1
BP	GO:0006623	protein targeting to vacuole	45681	37/18723	0.0463937565405499	0.142602638098091	0.10026410356225	CLU	1
BP	GO:0048009	insulin-like growth factor receptor signaling pathway	45681	37/18723	0.0463937565405499	0.142602638098091	0.10026410356225	IGFBP5	1
BP	GO:0060416	response to growth hormone	45681	37/18723	0.0463937565405499	0.142602638098091	0.10026410356225	IGFBP5	1
BP	GO:0051962	positive regulation of nervous system development	45712	272/18723	0.0470510544262654	0.144197643271084	0.101385553810157	ROBO1/GRID2	2
BP	GO:0032717	negative regulation of interleukin-8 production	45681	38/18723	0.0476185531713447	0.144660444328108	0.101710949845806	TMSB4X	1
BP	GO:0097242	amyloid-beta clearance	45681	38/18723	0.0476185531713447	0.144660444328108	0.101710949845806	CLU	1
BP	GO:1903580	positive regulation of ATP metabolic process	45681	38/18723	0.0476185531713447	0.144660444328108	0.101710949845806	TMSB4X	1
BP	GO:0046326	positive regulation of glucose import	45681	39/18723	0.0488418421584406	0.147346461928489	0.103599492375218	SLC1A2	1
BP	GO:1901861	regulation of muscle tissue development	45681	39/18723	0.0488418421584406	0.147346461928489	0.103599492375218	IGFBP5	1
BP	GO:0022898	regulation of transmembrane transporter activity	45712	278/18723	0.0489269441720318	0.147346461928489	0.103599492375218	PRNP/TMSB4X	2
BP	GO:0045429	positive regulation of nitric oxide biosynthetic process	45681	40/18723	0.0500636252770557	0.149473631916023	0.105095108408478	CLU	1
BP	GO:0060412	ventricular septum morphogenesis	45681	40/18723	0.0500636252770557	0.149473631916023	0.105095108408478	ROBO1	1
BP	GO:1901223	negative regulation of NIK/NF-kappaB signaling	45681	40/18723	0.0500636252770557	0.149473631916023	0.105095108408478	TMSB4X	1
BP	GO:0001953	negative regulation of cell-matrix adhesion	45681	41/18723	0.0512839043004109	0.150473643398729	0.10579821780535	FAM107A	1
BP	GO:0048286	lung alveolus development	45681	41/18723	0.0512839043004109	0.150473643398729	0.10579821780535	IGFBP5	1
BP	GO:0050856	regulation of T cell receptor signaling pathway	45681	41/18723	0.0512839043004109	0.150473643398729	0.10579821780535	PRNP	1
BP	GO:1900371	regulation of purine nucleotide biosynthetic process	45681	41/18723	0.0512839043004109	0.150473643398729	0.10579821780535	TMSB4X	1
BP	GO:1904407	positive regulation of nitric oxide metabolic process	45681	41/18723	0.0512839043004109	0.150473643398729	0.10579821780535	CLU	1
BP	GO:1905314	semi-lunar valve development	45681	41/18723	0.0512839043004109	0.150473643398729	0.10579821780535	ROBO1	1
BP	GO:0014003	oligodendrocyte development	45681	42/18723	0.0525026809997358	0.150473643398729	0.10579821780535	CLU	1
BP	GO:0014912	negative regulation of smooth muscle cell migration	45681	42/18723	0.0525026809997358	0.150473643398729	0.10579821780535	IGFBP5	1
BP	GO:0016601	Rac protein signal transduction	45681	42/18723	0.0525026809997358	0.150473643398729	0.10579821780535	CDH13	1
BP	GO:0030808	regulation of nucleotide biosynthetic process	45681	42/18723	0.0525026809997358	0.150473643398729	0.10579821780535	TMSB4X	1
BP	GO:0032689	negative regulation of interferon-gamma production	45681	42/18723	0.0525026809997358	0.150473643398729	0.10579821780535	PRNP	1
BP	GO:0046688	response to copper ion	45681	42/18723	0.0525026809997358	0.150473643398729	0.10579821780535	PRNP	1
BP	GO:0071312	cellular response to alkaloid	45681	42/18723	0.0525026809997358	0.150473643398729	0.10579821780535	SLC1A2	1
BP	GO:0010632	regulation of epithelial cell migration	45712	292/18723	0.0534094432559878	0.150473643398729	0.10579821780535	SPARC/TMSB4X	2
BP	GO:0001504	neurotransmitter uptake	45681	43/18723	0.053719957144268	0.150473643398729	0.10579821780535	SLC1A2	1
BP	GO:0014014	negative regulation of gliogenesis	45681	43/18723	0.053719957144268	0.150473643398729	0.10579821780535	DAB1	1
BP	GO:0016339	calcium-dependent cell-cell adhesion via plasma membrane cell adhesion molecules	45681	43/18723	0.053719957144268	0.150473643398729	0.10579821780535	CDH13	1
BP	GO:0033173	calcineurin-NFAT signaling cascade	45681	43/18723	0.053719957144268	0.150473643398729	0.10579821780535	PRNP	1
BP	GO:0042181	ketone biosynthetic process	45681	43/18723	0.053719957144268	0.150473643398729	0.10579821780535	DKK3	1
BP	GO:0045981	positive regulation of nucleotide metabolic process	45681	43/18723	0.053719957144268	0.150473643398729	0.10579821780535	TMSB4X	1
BP	GO:0060443	mammary gland morphogenesis	45681	43/18723	0.053719957144268	0.150473643398729	0.10579821780535	IGFBP5	1
BP	GO:0120178	steroid hormone biosynthetic process	45681	43/18723	0.053719957144268	0.150473643398729	0.10579821780535	DKK3	1
BP	GO:1900544	positive regulation of purine nucleotide metabolic process	45681	43/18723	0.053719957144268	0.150473643398729	0.10579821780535	TMSB4X	1
BP	GO:0050890	cognition	45712	296/18723	0.0547166169419363	0.150543599705908	0.105847404177505	FAM107A/PRNP	2
BP	GO:0021517	ventral spinal cord development	45681	44/18723	0.0549357345012566	0.150543599705908	0.105847404177505	DAB1	1
BP	GO:0021762	substantia nigra development	45681	44/18723	0.0549357345012566	0.150543599705908	0.105847404177505	DYNLL1	1
BP	GO:0032620	interleukin-17 production	45681	44/18723	0.0549357345012566	0.150543599705908	0.105847404177505	PRNP	1
BP	GO:0032660	regulation of interleukin-17 production	45681	44/18723	0.0549357345012566	0.150543599705908	0.105847404177505	PRNP	1
BP	GO:0046006	regulation of activated T cell proliferation	45681	44/18723	0.0549357345012566	0.150543599705908	0.105847404177505	PRNP	1
BP	GO:0089718	amino acid import across plasma membrane	45681	44/18723	0.0549357345012566	0.150543599705908	0.105847404177505	SLC1A2	1
BP	GO:1903573	negative regulation of response to endoplasmic reticulum stress	45681	44/18723	0.0549357345012566	0.150543599705908	0.105847404177505	CLU	1
BP	GO:0051258	protein polymerization	45712	297/18723	0.0550452125604137	0.150543599705908	0.105847404177505	FAM107A/TMSB4X	2
BP	GO:0003197	endocardial cushion development	45681	45/18723	0.0561500148359616	0.152486386067379	0.107213379839273	ROBO1	1
BP	GO:1904646	cellular response to amyloid-beta	45681	45/18723	0.0561500148359616	0.152486386067379	0.107213379839273	PRNP	1
BP	GO:0042063	gliogenesis	45712	301/18723	0.0563667376795048	0.152486386067379	0.107213379839273	CLU/DAB1	2
BP	GO:0051222	positive regulation of protein transport	45712	303/18723	0.0570317551151816	0.152486386067379	0.107213379839273	PRNP/DYNLL1	2
BP	GO:0010828	positive regulation of glucose transmembrane transport	45681	46/18723	0.0573627999116623	0.152486386067379	0.107213379839273	SLC1A2	1
BP	GO:0031648	protein destabilization	45681	46/18723	0.0573627999116623	0.152486386067379	0.107213379839273	PRNP	1
BP	GO:0042398	cellular modified amino acid biosynthetic process	45681	46/18723	0.0573627999116623	0.152486386067379	0.107213379839273	SLC1A2	1
BP	GO:0043616	keratinocyte proliferation	45681	46/18723	0.0573627999116623	0.152486386067379	0.107213379839273	CDH13	1
BP	GO:0050919	negative chemotaxis	45681	46/18723	0.0573627999116623	0.152486386067379	0.107213379839273	ROBO1	1
BP	GO:0061462	protein localization to lysosome	45681	46/18723	0.0573627999116623	0.152486386067379	0.107213379839273	CLU	1
BP	GO:0090287	regulation of cellular response to growth factor stimulus	45712	304/18723	0.0573653199025074	0.152486386067379	0.107213379839273	ROBO1/DKK3	2
BP	GO:0001774	microglial cell activation	45681	47/18723	0.0585740914896523	0.153738547436317	0.10809377615484	CLU	1
BP	GO:0014911	positive regulation of smooth muscle cell migration	45681	47/18723	0.0585740914896523	0.153738547436317	0.10809377615484	IGFBP5	1
BP	GO:0045747	positive regulation of Notch signaling pathway	45681	47/18723	0.0585740914896523	0.153738547436317	0.10809377615484	ROBO1	1
BP	GO:0050798	activated T cell proliferation	45681	47/18723	0.0585740914896523	0.153738547436317	0.10809377615484	PRNP	1
BP	GO:0090279	regulation of calcium ion import	45681	47/18723	0.0585740914896523	0.153738547436317	0.10809377615484	PRNP	1
BP	GO:0032409	regulation of transporter activity	45712	310/18723	0.0593813567288318	0.154632295955391	0.108722171921358	PRNP/TMSB4X	2
BP	GO:0015804	neutral amino acid transport	45681	48/18723	0.0597838913292463	0.154632295955391	0.108722171921358	SLC1A2	1
BP	GO:0090199	regulation of release of cytochrome c from mitochondria	45681	48/18723	0.0597838913292463	0.154632295955391	0.108722171921358	CLU	1
BP	GO:0097720	calcineurin-mediated signaling	45681	48/18723	0.0597838913292463	0.154632295955391	0.108722171921358	PRNP	1
BP	GO:2001238	positive regulation of extrinsic apoptotic signaling pathway	45681	48/18723	0.0597838913292463	0.154632295955391	0.108722171921358	ITM2C	1
BP	GO:0019932	second-messenger-mediated signaling	45712	312/18723	0.0600588973561953	0.154632295955391	0.108722171921358	CDH13/PRNP	2
BP	GO:0006605	protein targeting	45712	314/18723	0.0607391734845167	0.154632295955391	0.108722171921358	CLU/PRNP	2
BP	GO:0008038	neuron recognition	45681	49/18723	0.060992201187779	0.154632295955391	0.108722171921358	ROBO1	1
BP	GO:0010823	negative regulation of mitochondrion organization	45681	49/18723	0.060992201187779	0.154632295955391	0.108722171921358	CLU	1
BP	GO:0021695	cerebellar cortex development	45681	49/18723	0.060992201187779	0.154632295955391	0.108722171921358	GRID2	1
BP	GO:0038084	vascular endothelial growth factor signaling pathway	45681	49/18723	0.060992201187779	0.154632295955391	0.108722171921358	ROBO1	1
BP	GO:0072666	establishment of protein localization to vacuole	45681	49/18723	0.060992201187779	0.154632295955391	0.108722171921358	CLU	1
BP	GO:1904707	positive regulation of vascular associated smooth muscle cell proliferation	45681	49/18723	0.060992201187779	0.154632295955391	0.108722171921358	IGFBP5	1
BP	GO:1904752	regulation of vascular associated smooth muscle cell migration	45681	49/18723	0.060992201187779	0.154632295955391	0.108722171921358	IGFBP5	1
BP	GO:0009101	glycoprotein biosynthetic process	45712	317/18723	0.0617646793306515	0.155422977887472	0.109278101434166	B4GAT1/ITM2C	2
BP	GO:0070661	leukocyte proliferation	45712	318/18723	0.0621078638675569	0.155422977887472	0.109278101434166	CLU/PRNP	2
BP	GO:0007632	visual behavior	45681	50/18723	0.0621990228206102	0.155422977887472	0.109278101434166	SLC1A2	1
BP	GO:1902930	regulation of alcohol biosynthetic process	45681	50/18723	0.0621990228206102	0.155422977887472	0.109278101434166	DKK3	1
BP	GO:1904738	vascular associated smooth muscle cell migration	45681	50/18723	0.0621990228206102	0.155422977887472	0.109278101434166	IGFBP5	1
BP	GO:2000677	regulation of transcription regulatory region DNA binding	45681	50/18723	0.0621990228206102	0.155422977887472	0.109278101434166	TMSB4X	1
BP	GO:1904951	positive regulation of establishment of protein localization	45712	319/18723	0.062451719493597	0.155681080651503	0.10945957382912	PRNP/DYNLL1	2
BP	GO:0071496	cellular response to external stimulus	45712	320/18723	0.0627962440916814	0.156166315855685	0.109800743343324	FAM107A/SLC1A2	2
BP	GO:0014009	glial cell proliferation	45681	51/18723	0.0634043579811256	0.15655768013349	0.110075912084967	CLU	1
BP	GO:0045104	intermediate filament cytoskeleton organization	45681	51/18723	0.0634043579811256	0.15655768013349	0.110075912084967	NEFM	1
BP	GO:0045668	negative regulation of osteoblast differentiation	45681	51/18723	0.0634043579811256	0.15655768013349	0.110075912084967	IGFBP5	1
BP	GO:0043090	amino acid import	45681	52/18723	0.0646082084207387	0.157662185420163	0.110852491213692	SLC1A2	1
BP	GO:0043392	negative regulation of DNA binding	45681	52/18723	0.0646082084207387	0.157662185420163	0.110852491213692	TMSB4X	1
BP	GO:0045103	intermediate filament-based process	45681	52/18723	0.0646082084207387	0.157662185420163	0.110852491213692	NEFM	1
BP	GO:0048260	positive regulation of receptor-mediated endocytosis	45681	52/18723	0.0646082084207387	0.157662185420163	0.110852491213692	CLU	1
BP	GO:0072132	mesenchyme morphogenesis	45681	52/18723	0.0646082084207387	0.157662185420163	0.110852491213692	ROBO1	1
BP	GO:0008347	glial cell migration	45681	53/18723	0.0658105758888928	0.159847599245283	0.112389058566236	DAB1	1
BP	GO:0071320	cellular response to cAMP	45681	53/18723	0.0658105758888928	0.159847599245283	0.112389058566236	IGFBP5	1
BP	GO:0014888	striated muscle adaptation	45681	54/18723	0.0670114621330632	0.162009149750932	0.11390884758728	IGFBP5	1
BP	GO:0072348	sulfur compound transport	45681	54/18723	0.0670114621330632	0.162009149750932	0.11390884758728	SLC1A2	1
BP	GO:0062012	regulation of small molecule metabolic process	45712	334/18723	0.0676886542432695	0.16326754102196	0.114793624155252	TMSB4X/DKK3	2
BP	GO:0003179	heart valve morphogenesis	45681	55/18723	0.0682108688987607	0.163392472166687	0.114881463408439	ROBO1	1
BP	GO:0048016	inositol phosphate-mediated signaling	45681	55/18723	0.0682108688987607	0.163392472166687	0.114881463408439	PRNP	1
BP	GO:0061098	positive regulation of protein tyrosine kinase activity	45681	55/18723	0.0682108688987607	0.163392472166687	0.114881463408439	PRNP	1
BP	GO:0007265	Ras protein signal transduction	45712	337/18723	0.0687534824046399	0.164136333606794	0.11540447337138	ROBO1/CDH13	2
BP	GO:0015800	acidic amino acid transport	45681	56/18723	0.0694087979295316	0.164136333606794	0.11540447337138	SLC1A2	1
BP	GO:0071385	cellular response to glucocorticoid stimulus	45681	56/18723	0.0694087979295316	0.164136333606794	0.11540447337138	FAM107A	1
BP	GO:1904645	response to amyloid-beta	45681	56/18723	0.0694087979295316	0.164136333606794	0.11540447337138	PRNP	1
BP	GO:0006790	sulfur compound metabolic process	45712	339/18723	0.0694665289065223	0.164136333606794	0.11540447337138	B4GAT1/SLC1A2	2
BP	GO:0048545	response to steroid hormone	45712	339/18723	0.0694665289065223	0.164136333606794	0.11540447337138	FAM107A/SPARC	2
BP	GO:0006754	ATP biosynthetic process	45681	57/18723	0.0706052509669609	0.16607375058143	0.116766673810158	TMSB4X	1
BP	GO:0060042	retina morphogenesis in camera-type eye	45681	57/18723	0.0706052509669609	0.16607375058143	0.116766673810158	SDK1	1
BP	GO:0030336	negative regulation of cell migration	45712	344/18723	0.0712600898815308	0.16699964151831	0.117417668953171	ROBO1/IGFBP5	2
BP	GO:0001954	positive regulation of cell-matrix adhesion	45681	58/18723	0.0718002297506746	0.16699964151831	0.117417668953171	CDH13	1
BP	GO:0010559	regulation of glycoprotein biosynthetic process	45681	58/18723	0.0718002297506746	0.16699964151831	0.117417668953171	ITM2C	1
BP	GO:0035904	aorta development	45681	58/18723	0.0718002297506746	0.16699964151831	0.117417668953171	ROBO1	1
BP	GO:0043525	positive regulation of neuron apoptotic process	45681	58/18723	0.0718002297506746	0.16699964151831	0.117417668953171	PRNP	1
BP	GO:0010639	negative regulation of organelle organization	45712	348/18723	0.0727060623319054	0.168273170201572	0.118313088655717	CLU/TMSB4X	2
BP	GO:0001836	release of cytochrome c from mitochondria	45681	59/18723	0.0729937360183401	0.168273170201572	0.118313088655717	CLU	1
BP	GO:0046324	regulation of glucose import	45681	59/18723	0.0729937360183401	0.168273170201572	0.118313088655717	SLC1A2	1
BP	GO:0051055	negative regulation of lipid biosynthetic process	45681	59/18723	0.0729937360183401	0.168273170201572	0.118313088655717	DKK3	1
BP	GO:0006081	cellular aldehyde metabolic process	45681	60/18723	0.0741857715056721	0.170267783940331	0.119715504215042	DKK3	1
BP	GO:0051965	positive regulation of synapse assembly	45681	60/18723	0.0741857715056721	0.170267783940331	0.119715504215042	GRID2	1
BP	GO:0043954	cellular component maintenance	45681	61/18723	0.0753763379464297	0.171864648009146	0.120838261455062	PRNP	1
BP	GO:0060998	regulation of dendritic spine development	45681	61/18723	0.0753763379464297	0.171864648009146	0.120838261455062	SDK1	1
BP	GO:0071384	cellular response to corticosteroid stimulus	45681	61/18723	0.0753763379464297	0.171864648009146	0.120838261455062	FAM107A	1
BP	GO:2001233	regulation of apoptotic signaling pathway	45712	356/18723	0.0756271239826521	0.171942209977294	0.120892795377509	CLU/ITM2C	2
BP	GO:0001818	negative regulation of cytokine production	45712	357/18723	0.0759949475428798	0.171942209977294	0.120892795377509	PRNP/TMSB4X	2
BP	GO:1904062	regulation of cation transmembrane transport	45712	357/18723	0.0759949475428798	0.171942209977294	0.120892795377509	PRNP/TMSB4X	2
BP	GO:0032956	regulation of actin cytoskeleton organization	45712	358/18723	0.0763633624745084	0.171942209977294	0.120892795377509	FAM107A/TMSB4X	2
BP	GO:0032623	interleukin-2 production	45681	62/18723	0.0765654370724226	0.171942209977294	0.120892795377509	PRNP	1
BP	GO:0032663	regulation of interleukin-2 production	45681	62/18723	0.0765654370724226	0.171942209977294	0.120892795377509	PRNP	1
BP	GO:1903078	positive regulation of protein localization to plasma membrane	45681	62/18723	0.0765654370724226	0.171942209977294	0.120892795377509	PRNP	1
BP	GO:2000146	negative regulation of cell motility	45712	359/18723	0.0767323668088903	0.171946507988954	0.120895817315196	ROBO1/IGFBP5	2
BP	GO:0050854	regulation of antigen receptor-mediated signaling pathway	45681	63/18723	0.0777530706135119	0.17353309786943	0.122011350759797	PRNP	1
BP	GO:0031589	cell-substrate adhesion	45712	363/18723	0.0782142389301104	0.17353309786943	0.122011350759797	FAM107A/CDH13	2
BP	GO:0050767	regulation of neurogenesis	45712	364/18723	0.0785861608775793	0.17353309786943	0.122011350759797	ROBO1/DAB1	2
BP	GO:0006749	glutathione metabolic process	45681	64/18723	0.0789392402976101	0.17353309786943	0.122011350759797	SLC1A2	1
BP	GO:0046579	positive regulation of Ras protein signal transduction	45681	64/18723	0.0789392402976101	0.17353309786943	0.122011350759797	ROBO1	1
BP	GO:0048857	neural nucleus development	45681	64/18723	0.0789392402976101	0.17353309786943	0.122011350759797	DYNLL1	1
BP	GO:0050771	negative regulation of axonogenesis	45681	64/18723	0.0789392402976101	0.17353309786943	0.122011350759797	DAB1	1
BP	GO:0061178	regulation of insulin secretion involved in cellular response to glucose stimulus	45681	64/18723	0.0789392402976101	0.17353309786943	0.122011350759797	DYNLL1	1
BP	GO:1903018	regulation of glycoprotein metabolic process	45681	64/18723	0.0789392402976101	0.17353309786943	0.122011350759797	ITM2C	1
BP	GO:0051271	negative regulation of cellular component movement	45712	367/18723	0.0797053849612314	0.173574124034129	0.122040196310489	ROBO1/IGFBP5	2
BP	GO:0003170	heart valve development	45681	65/18723	0.080123947850687	0.173574124034129	0.122040196310489	ROBO1	1
BP	GO:0030837	negative regulation of actin filament polymerization	45681	65/18723	0.080123947850687	0.173574124034129	0.122040196310489	TMSB4X	1
BP	GO:0032507	maintenance of protein location in cell	45681	65/18723	0.080123947850687	0.173574124034129	0.122040196310489	TMSB4X	1
BP	GO:0048645	animal organ formation	45681	65/18723	0.080123947850687	0.173574124034129	0.122040196310489	ROBO1	1
BP	GO:0070613	regulation of protein processing	45681	65/18723	0.080123947850687	0.173574124034129	0.122040196310489	PRNP	1
BP	GO:1902475	L-alpha-amino acid transmembrane transport	45681	65/18723	0.080123947850687	0.173574124034129	0.122040196310489	SLC1A2	1
BP	GO:0042446	hormone biosynthetic process	45681	66/18723	0.0813071949967682	0.173967345352428	0.122316670739762	DKK3	1
BP	GO:0050918	positive chemotaxis	45681	66/18723	0.0813071949967682	0.173967345352428	0.122316670739762	CDH13	1
BP	GO:0050922	negative regulation of chemotaxis	45681	66/18723	0.0813071949967682	0.173967345352428	0.122316670739762	ROBO1	1
BP	GO:0051893	regulation of focal adhesion assembly	45681	66/18723	0.0813071949967682	0.173967345352428	0.122316670739762	FAM107A	1
BP	GO:0090109	regulation of cell-substrate junction assembly	45681	66/18723	0.0813071949967682	0.173967345352428	0.122316670739762	FAM107A	1
BP	GO:2000272	negative regulation of signaling receptor activity	45681	66/18723	0.0813071949967682	0.173967345352428	0.122316670739762	DKK3	1
BP	GO:0045862	positive regulation of proteolysis	45712	372/18723	0.0815821697674047	0.17399498130197	0.122336101612457	CLU/ROBO1	2
BP	GO:0010038	response to metal ion	45712	373/18723	0.0819592210898951	0.17399498130197	0.122336101612457	SPARC/PRNP	2
BP	GO:0042130	negative regulation of T cell proliferation	45681	67/18723	0.0824889834579398	0.17399498130197	0.122336101612457	PRNP	1
BP	GO:0061077	chaperone-mediated protein folding	45681	67/18723	0.0824889834579398	0.17399498130197	0.122336101612457	CLU	1
BP	GO:0061180	mammary gland epithelium development	45681	67/18723	0.0824889834579398	0.17399498130197	0.122336101612457	ROBO1	1
BP	GO:0072665	protein localization to vacuole	45681	67/18723	0.0824889834579398	0.17399498130197	0.122336101612457	CLU	1
BP	GO:1903317	regulation of protein maturation	45681	67/18723	0.0824889834579398	0.17399498130197	0.122336101612457	PRNP	1
BP	GO:0002253	activation of immune response	45712	375/18723	0.0827150027636456	0.174119258342866	0.122423480964375	CLU/PRNP	2
BP	GO:0009206	purine ribonucleoside triphosphate biosynthetic process	45681	68/18723	0.0836693149543487	0.175067120848256	0.123089924346283	TMSB4X	1
BP	GO:0010812	negative regulation of cell-substrate adhesion	45681	68/18723	0.0836693149543487	0.175067120848256	0.123089924346283	FAM107A	1
BP	GO:0060411	cardiac septum morphogenesis	45681	68/18723	0.0836693149543487	0.175067120848256	0.123089924346283	ROBO1	1
BP	GO:0009145	purine nucleoside triphosphate biosynthetic process	45681	69/18723	0.0848481912042065	0.175769016371338	0.123583428017427	TMSB4X	1
BP	GO:0015807	L-amino acid transport	45681	69/18723	0.0848481912042065	0.175769016371338	0.123583428017427	SLC1A2	1
BP	GO:0050805	negative regulation of synaptic transmission	45681	69/18723	0.0848481912042065	0.175769016371338	0.123583428017427	GRID2	1
BP	GO:0050810	regulation of steroid biosynthetic process	45681	69/18723	0.0848481912042065	0.175769016371338	0.123583428017427	DKK3	1
BP	GO:1904377	positive regulation of protein localization to cell periphery	45681	69/18723	0.0848481912042065	0.175769016371338	0.123583428017427	PRNP	1
BP	GO:1902903	regulation of supramolecular fiber organization	45712	383/18723	0.0857602375275537	0.177305887904188	0.124664004426018	CLU/TMSB4X	2
BP	GO:0003407	neural retina development	45681	70/18723	0.0860256139237897	0.177502355858592	0.124802141304758	SDK1	1
BP	GO:0042326	negative regulation of phosphorylation	45712	385/18723	0.0865269976158689	0.178184054378924	0.12528144443654	PRNP/DYNLL1	2
BP	GO:0003281	ventricular septum development	45681	71/18723	0.087201584827442	0.178357522274489	0.125403409943474	ROBO1	1
BP	GO:0008344	adult locomotory behavior	45681	71/18723	0.087201584827442	0.178357522274489	0.125403409943474	DAB1	1
BP	GO:0150116	regulation of cell-substrate junction organization	45681	71/18723	0.087201584827442	0.178357522274489	0.125403409943474	FAM107A	1
BP	GO:0009100	glycoprotein metabolic process	45712	387/18723	0.0872959082149612	0.178357522274489	0.125403409943474	B4GAT1/ITM2C	2
BP	GO:0014743	regulation of muscle hypertrophy	45681	72/18723	0.0883761056275781	0.179508581021319	0.126212720871641	IGFBP5	1
BP	GO:0030032	lamellipodium assembly	45681	72/18723	0.0883761056275781	0.179508581021319	0.126212720871641	CDH13	1
BP	GO:0051057	positive regulation of small GTPase mediated signal transduction	45681	72/18723	0.0883761056275781	0.179508581021319	0.126212720871641	ROBO1	1
BP	GO:0040013	negative regulation of locomotion	45712	391/18723	0.088840121303343	0.180100012447633	0.126628557090163	ROBO1/IGFBP5	2
BP	GO:0035773	insulin secretion involved in cellular response to glucose stimulus	45681	73/18723	0.089549178034684	0.180484030004141	0.12689856034234	DYNLL1	1
BP	GO:0035924	cellular response to vascular endothelial growth factor stimulus	45681	73/18723	0.089549178034684	0.180484030004141	0.12689856034234	ROBO1	1
BP	GO:0042058	regulation of epidermal growth factor receptor signaling pathway	45681	73/18723	0.089549178034684	0.180484030004141	0.12689856034234	CDH13	1
BP	GO:0003151	outflow tract morphogenesis	45681	74/18723	0.0907208037573204	0.181790533682938	0.127817164807885	ROBO1	1
BP	GO:0009201	ribonucleoside triphosphate biosynthetic process	45681	74/18723	0.0907208037573204	0.181790533682938	0.127817164807885	TMSB4X	1
BP	GO:0046323	glucose import	45681	74/18723	0.0907208037573204	0.181790533682938	0.127817164807885	SLC1A2	1
BP	GO:0032970	regulation of actin filament-based process	45712	397/18723	0.0911721984837368	0.182344396967474	0.128206586816205	FAM107A/TMSB4X	2
BP	GO:0006024	glycosaminoglycan biosynthetic process	45681	75/18723	0.0918909845021234	0.182729782158803	0.128477551654234	B4GAT1	1
BP	GO:0048662	negative regulation of smooth muscle cell proliferation	45681	75/18723	0.0918909845021234	0.182729782158803	0.128477551654234	IGFBP5	1
BP	GO:2001259	positive regulation of cation channel activity	45681	75/18723	0.0918909845021234	0.182729782158803	0.128477551654234	TMSB4X	1
BP	GO:0001937	negative regulation of endothelial cell proliferation	45681	76/18723	0.0930597219738064	0.184000436995648	0.129370950751561	SPARC	1
BP	GO:0043536	positive regulation of blood vessel endothelial cell migration	45681	76/18723	0.0930597219738064	0.184000436995648	0.129370950751561	TMSB4X	1
BP	GO:0045685	regulation of glial cell differentiation	45681	76/18723	0.0930597219738064	0.184000436995648	0.129370950751561	DAB1	1
BP	GO:0010827	regulation of glucose transmembrane transport	45681	77/18723	0.094227017875165	0.185955592094549	0.130745622888985	SLC1A2	1
BP	GO:0006919	activation of cysteine-type endopeptidase activity involved in apoptotic process	45681	78/18723	0.0953928739070752	0.187394350862363	0.131757216082639	ROBO1	1
BP	GO:0032024	positive regulation of insulin secretion	45681	78/18723	0.0953928739070752	0.187394350862363	0.131757216082639	DYNLL1	1
BP	GO:0001503	ossification	45712	408/18723	0.0954955857081715	0.187394350862363	0.131757216082639	SPARC/IGFBP5	2
BP	GO:0006023	aminoglycan biosynthetic process	45681	79/18723	0.0965572917684979	0.188413292177481	0.132473635069731	B4GAT1	1
BP	GO:0050772	positive regulation of axonogenesis	45681	79/18723	0.0965572917684979	0.188413292177481	0.132473635069731	ROBO1	1
BP	GO:1901184	regulation of ERBB signaling pathway	45681	79/18723	0.0965572917684979	0.188413292177481	0.132473635069731	CDH13	1
BP	GO:0021766	hippocampus development	45681	80/18723	0.0977202731564811	0.189054782011631	0.132924667421048	DAB1	1
BP	GO:0032272	negative regulation of protein polymerization	45681	80/18723	0.0977202731564811	0.189054782011631	0.132924667421048	TMSB4X	1
BP	GO:0048145	regulation of fibroblast proliferation	45681	80/18723	0.0977202731564811	0.189054782011631	0.132924667421048	FTH1	1
BP	GO:0001558	regulation of cell growth	45712	414/18723	0.0978792240399453	0.189054782011631	0.132924667421048	FAM107A/IGFBP5	2
BP	GO:0043434	response to peptide hormone	45712	414/18723	0.0978792240399453	0.189054782011631	0.132924667421048	SPARC/IGFBP5	2
BP	GO:0001942	hair follicle development	45681	81/18723	0.0988818197661602	0.189054782011631	0.132924667421048	IGFBP5	1
BP	GO:0001960	negative regulation of cytokine-mediated signaling pathway	45681	81/18723	0.0988818197661602	0.189054782011631	0.132924667421048	ROBO1	1
BP	GO:0048144	fibroblast proliferation	45681	81/18723	0.0988818197661602	0.189054782011631	0.132924667421048	FTH1	1
BP	GO:0048708	astrocyte differentiation	45681	81/18723	0.0988818197661602	0.189054782011631	0.132924667421048	DAB1	1
BP	GO:1903533	regulation of protein targeting	45681	81/18723	0.0988818197661602	0.189054782011631	0.132924667421048	PRNP	1
BP	GO:2001021	negative regulation of response to DNA damage stimulus	45681	81/18723	0.0988818197661602	0.189054782011631	0.132924667421048	CLU	1
BP	GO:0007409	axonogenesis	45712	418/18723	0.0994780378104193	0.189846365198639	0.133481230607387	ROBO1/DAB1	2
BP	GO:0009205	purine ribonucleoside triphosphate metabolic process	45681	82/18723	0.100041933290761	0.190225719870389	0.13374795537912	TMSB4X	1
BP	GO:1905897	regulation of response to endoplasmic reticulum stress	45681	82/18723	0.100041933290761	0.190225719870389	0.13374795537912	CLU	1
BP	GO:0032102	negative regulation of response to external stimulus	45712	420/18723	0.100280318795387	0.190331679753721	0.133822455913314	ROBO1/GRID2	2
BP	GO:0050672	negative regulation of lymphocyte proliferation	45681	83/18723	0.101200615421603	0.191484557087466	0.134633045492349	PRNP	1
BP	GO:0006835	dicarboxylic acid transport	45681	84/18723	0.102357867848099	0.191484557087466	0.134633045492349	SLC1A2	1
BP	GO:0022404	molting cycle process	45681	84/18723	0.102357867848099	0.191484557087466	0.134633045492349	IGFBP5	1
BP	GO:0022405	hair cycle process	45681	84/18723	0.102357867848099	0.191484557087466	0.134633045492349	IGFBP5	1
BP	GO:0032945	negative regulation of mononuclear cell proliferation	45681	84/18723	0.102357867848099	0.191484557087466	0.134633045492349	PRNP	1
BP	GO:0097061	dendritic spine organization	45681	84/18723	0.102357867848099	0.191484557087466	0.134633045492349	PRNP	1
BP	GO:1900542	regulation of purine nucleotide metabolic process	45681	84/18723	0.102357867848099	0.191484557087466	0.134633045492349	TMSB4X	1
BP	GO:2000134	negative regulation of G1/S transition of mitotic cell cycle	45681	84/18723	0.102357867848099	0.191484557087466	0.134633045492349	FAM107A	1
BP	GO:0032103	positive regulation of response to external stimulus	45712	427/18723	0.103103152501946	0.19226607367662	0.135182530840416	CDH13/TMSB4X	2
BP	GO:0043254	regulation of protein-containing complex assembly	45712	428/18723	0.103508277041128	0.19226607367662	0.135182530840416	CLU/TMSB4X	2
BP	GO:0009142	nucleoside triphosphate biosynthetic process	45681	85/18723	0.103513692257758	0.19226607367662	0.135182530840416	TMSB4X	1
BP	GO:0098773	skin epidermis development	45681	85/18723	0.103513692257758	0.19226607367662	0.135182530840416	IGFBP5	1
BP	GO:0006140	regulation of nucleotide metabolic process	45681	86/18723	0.10466809033619	0.192692844753198	0.135482594149132	TMSB4X	1
BP	GO:0006493	protein O-linked glycosylation	45681	86/18723	0.10466809033619	0.192692844753198	0.135482594149132	B4GAT1	1
BP	GO:0035023	regulation of Rho protein signal transduction	45681	86/18723	0.10466809033619	0.192692844753198	0.135482594149132	ROBO1	1
BP	GO:0060761	negative regulation of response to cytokine stimulus	45681	86/18723	0.10466809033619	0.192692844753198	0.135482594149132	ROBO1	1
BP	GO:1903510	mucopolysaccharide metabolic process	45681	86/18723	0.10466809033619	0.192692844753198	0.135482594149132	B4GAT1	1
BP	GO:0052548	regulation of endopeptidase activity	45712	432/18723	0.105133362619046	0.193109541935764	0.135775574489637	ROBO1/PRNP	2
BP	GO:0044070	regulation of anion transport	45681	87/18723	0.105821063767103	0.193109541935764	0.135775574489637	PRNP	1
BP	GO:0048041	focal adhesion assembly	45681	87/18723	0.105821063767103	0.193109541935764	0.135775574489637	FAM107A	1
BP	GO:0150104	transport across blood-brain barrier	45681	87/18723	0.105821063767103	0.193109541935764	0.135775574489637	SLC1A2	1
BP	GO:1903578	regulation of ATP metabolic process	45681	87/18723	0.105821063767103	0.193109541935764	0.135775574489637	TMSB4X	1
BP	GO:0009144	purine nucleoside triphosphate metabolic process	45681	88/18723	0.10697261423231	0.194190703885134	0.136535740887012	TMSB4X	1
BP	GO:0010232	vascular transport	45681	88/18723	0.10697261423231	0.194190703885134	0.136535740887012	SLC1A2	1
BP	GO:0070098	chemokine-mediated signaling pathway	45681	88/18723	0.10697261423231	0.194190703885134	0.136535740887012	ROBO1	1
BP	GO:0009199	ribonucleoside triphosphate metabolic process	45681	89/18723	0.108122743411726	0.194633938476372	0.136847379714673	TMSB4X	1
BP	GO:0014910	regulation of smooth muscle cell migration	45681	89/18723	0.108122743411726	0.194633938476372	0.136847379714673	IGFBP5	1
BP	GO:0045936	negative regulation of phosphate metabolic process	45712	441/18723	0.108816175187355	0.194633938476372	0.136847379714673	PRNP/DYNLL1	2
BP	GO:0007015	actin filament organization	45712	442/18723	0.109227590856319	0.194633938476372	0.136847379714673	FAM107A/TMSB4X	2
BP	GO:0010563	negative regulation of phosphorus metabolic process	45712	442/18723	0.109227590856319	0.194633938476372	0.136847379714673	PRNP/DYNLL1	2
BP	GO:0030901	midbrain development	45681	90/18723	0.109271452983376	0.194633938476372	0.136847379714673	DYNLL1	1
BP	GO:0032436	positive regulation of proteasomal ubiquitin-dependent protein catabolic process	45681	90/18723	0.109271452983376	0.194633938476372	0.136847379714673	CLU	1
BP	GO:0061097	regulation of protein tyrosine kinase activity	45681	90/18723	0.109271452983376	0.194633938476372	0.136847379714673	PRNP	1
BP	GO:0070664	negative regulation of leukocyte proliferation	45681	90/18723	0.109271452983376	0.194633938476372	0.136847379714673	PRNP	1
BP	GO:0097581	lamellipodium organization	45681	90/18723	0.109271452983376	0.194633938476372	0.136847379714673	CDH13	1
BP	GO:1904705	regulation of vascular associated smooth muscle cell proliferation	45681	90/18723	0.109271452983376	0.194633938476372	0.136847379714673	IGFBP5	1
BP	GO:0098661	inorganic anion transmembrane transport	45681	91/18723	0.110418744623391	0.196007379723293	0.137813048072949	PRNP	1
BP	GO:1990874	vascular associated smooth muscle cell proliferation	45681	91/18723	0.110418744623391	0.196007379723293	0.137813048072949	IGFBP5	1
BP	GO:0035249	synaptic transmission, glutamatergic	45681	92/18723	0.111564620006014	0.197368988194001	0.13877039679061	GRID2	1
BP	GO:0070509	calcium ion import	45681	92/18723	0.111564620006014	0.197368988194001	0.13877039679061	PRNP	1
BP	GO:0032088	negative regulation of NF-kappaB transcription factor activity	45681	93/18723	0.112709080803602	0.19804867149638	0.139248283019982	TMSB4X	1
BP	GO:0033273	response to vitamin	45681	93/18723	0.112709080803602	0.19804867149638	0.139248283019982	SPARC	1
BP	GO:0106027	neuron projection organization	45681	93/18723	0.112709080803602	0.19804867149638	0.139248283019982	PRNP	1
BP	GO:1902807	negative regulation of cell cycle G1/S phase transition	45681	93/18723	0.112709080803602	0.19804867149638	0.139248283019982	FAM107A	1
BP	GO:0002042	cell migration involved in sprouting angiogenesis	45681	94/18723	0.113852128686625	0.199384736288173	0.140187671943195	ROBO1	1
BP	GO:0045185	maintenance of protein location	45681	94/18723	0.113852128686625	0.199384736288173	0.140187671943195	TMSB4X	1
BP	GO:0007044	cell-substrate junction assembly	45681	95/18723	0.11499376532367	0.199705839112107	0.140413439763639	FAM107A	1
BP	GO:0008593	regulation of Notch signaling pathway	45681	95/18723	0.11499376532367	0.199705839112107	0.140413439763639	ROBO1	1
BP	GO:0045666	positive regulation of neuron differentiation	45681	95/18723	0.11499376532367	0.199705839112107	0.140413439763639	DAB1	1
BP	GO:0048709	oligodendrocyte differentiation	45681	95/18723	0.11499376532367	0.199705839112107	0.140413439763639	CLU	1
BP	GO:1901379	regulation of potassium ion transmembrane transport	45681	95/18723	0.11499376532367	0.199705839112107	0.140413439763639	PRNP	1
BP	GO:0052547	regulation of peptidase activity	45712	461/18723	0.117125565089765	0.202315015908639	0.142247955422177	ROBO1/PRNP	2
BP	GO:0014909	smooth muscle cell migration	45681	97/18723	0.117272811524777	0.202315015908639	0.142247955422177	IGFBP5	1
BP	GO:1990868	response to chemokine	45681	97/18723	0.117272811524777	0.202315015908639	0.142247955422177	ROBO1	1
BP	GO:1990869	cellular response to chemokine	45681	97/18723	0.117272811524777	0.202315015908639	0.142247955422177	ROBO1	1
BP	GO:0003333	amino acid transmembrane transport	45681	98/18723	0.118410224416617	0.203267634006779	0.142917742467641	SLC1A2	1
BP	GO:0043502	regulation of muscle adaptation	45681	98/18723	0.118410224416617	0.203267634006779	0.142917742467641	IGFBP5	1
BP	GO:2001243	negative regulation of intrinsic apoptotic signaling pathway	45681	98/18723	0.118410224416617	0.203267634006779	0.142917742467641	CLU	1
BP	GO:0008630	intrinsic apoptotic signaling pathway in response to DNA damage	45681	99/18723	0.11954623271804	0.203718830984046	0.143234979659457	CLU	1
BP	GO:0021510	spinal cord development	45681	99/18723	0.11954623271804	0.203718830984046	0.143234979659457	DAB1	1
BP	GO:0033209	tumor necrosis factor-mediated signaling pathway	45681	99/18723	0.11954623271804	0.203718830984046	0.143234979659457	TMSB4X	1
BP	GO:0060996	dendritic spine development	45681	99/18723	0.11954623271804	0.203718830984046	0.143234979659457	SDK1	1
BP	GO:0061564	axon development	45712	467/18723	0.119650599387943	0.203718830984046	0.143234979659457	ROBO1/DAB1	2
BP	GO:0019218	regulation of steroid metabolic process	45681	100/18723	0.120680838088248	0.204138690402524	0.143530183372216	DKK3	1
BP	GO:0045807	positive regulation of endocytosis	45681	100/18723	0.120680838088248	0.204138690402524	0.143530183372216	CLU	1
BP	GO:0060079	excitatory postsynaptic potential	45681	100/18723	0.120680838088248	0.204138690402524	0.143530183372216	GRID2	1
BP	GO:0060840	artery development	45681	100/18723	0.120680838088248	0.204138690402524	0.143530183372216	ROBO1	1
BP	GO:0019221	cytokine-mediated signaling pathway	45712	472/18723	0.121765693729675	0.204568759191355	0.143832565306782	ROBO1/TMSB4X	2
BP	GO:0051963	regulation of synapse assembly	45681	101/18723	0.121814042184574	0.204568759191355	0.143832565306782	GRID2	1
BP	GO:0150115	cell-substrate junction organization	45681	101/18723	0.121814042184574	0.204568759191355	0.143832565306782	FAM107A	1
BP	GO:0031667	response to nutrient levels	45712	474/18723	0.122614457510055	0.204568759191355	0.143832565306782	FAM107A/SPARC	2
BP	GO:0010522	regulation of calcium ion transport into cytosol	45681	102/18723	0.122945846662481	0.204568759191355	0.143832565306782	PRNP	1
BP	GO:0014897	striated muscle hypertrophy	45681	102/18723	0.122945846662481	0.204568759191355	0.143832565306782	IGFBP5	1
BP	GO:0032677	regulation of interleukin-8 production	45681	102/18723	0.122945846662481	0.204568759191355	0.143832565306782	TMSB4X	1
BP	GO:0034308	primary alcohol metabolic process	45681	102/18723	0.122945846662481	0.204568759191355	0.143832565306782	DKK3	1
BP	GO:0045833	negative regulation of lipid metabolic process	45681	102/18723	0.122945846662481	0.204568759191355	0.143832565306782	DKK3	1
BP	GO:0062014	negative regulation of small molecule metabolic process	45681	102/18723	0.122945846662481	0.204568759191355	0.143832565306782	DKK3	1
BP	GO:0003279	cardiac septum development	45681	103/18723	0.124076253175563	0.204568759191355	0.143832565306782	ROBO1	1
BP	GO:0014013	regulation of gliogenesis	45681	103/18723	0.124076253175563	0.204568759191355	0.143832565306782	DAB1	1
BP	GO:0032637	interleukin-8 production	45681	103/18723	0.124076253175563	0.204568759191355	0.143832565306782	TMSB4X	1
BP	GO:0032760	positive regulation of tumor necrosis factor production	45681	103/18723	0.124076253175563	0.204568759191355	0.143832565306782	CLU	1
BP	GO:0046425	regulation of receptor signaling pathway via JAK-STAT	45681	103/18723	0.124076253175563	0.204568759191355	0.143832565306782	DAB1	1
BP	GO:0090277	positive regulation of peptide hormone secretion	45681	103/18723	0.124076253175563	0.204568759191355	0.143832565306782	DYNLL1	1
BP	GO:0014896	muscle hypertrophy	45681	104/18723	0.125205263375551	0.205454936121771	0.144455637479294	IGFBP5	1
BP	GO:1901890	positive regulation of cell junction assembly	45681	104/18723	0.125205263375551	0.205454936121771	0.144455637479294	GRID2	1
BP	GO:1903076	regulation of protein localization to plasma membrane	45681	104/18723	0.125205263375551	0.205454936121771	0.144455637479294	PRNP	1
BP	GO:0016049	cell growth	45712	482/18723	0.126024775013745	0.206474552774091	0.145172531296866	FAM107A/IGFBP5	2
BP	GO:0040029	regulation of gene expression, epigenetic	45681	105/18723	0.126332878912314	0.206654411030818	0.145298989875189	XIST	1
BP	GO:0002793	positive regulation of peptide secretion	45681	106/18723	0.127459101433858	0.207085715231773	0.145602240429653	DYNLL1	1
BP	GO:0042116	macrophage activation	45681	106/18723	0.127459101433858	0.207085715231773	0.145602240429653	CLU	1
BP	GO:0099565	chemical synaptic transmission, postsynaptic	45681	106/18723	0.127459101433858	0.207085715231773	0.145602240429653	GRID2	1
BP	GO:1905477	positive regulation of protein localization to membrane	45681	106/18723	0.127459101433858	0.207085715231773	0.145602240429653	PRNP	1
BP	GO:0008637	apoptotic mitochondrial changes	45681	107/18723	0.128583932586331	0.207085715231773	0.145602240429653	CLU	1
BP	GO:0021761	limbic system development	45681	107/18723	0.128583932586331	0.207085715231773	0.145602240429653	DAB1	1
BP	GO:0042303	molting cycle	45681	107/18723	0.128583932586331	0.207085715231773	0.145602240429653	IGFBP5	1
BP	GO:0042633	hair cycle	45681	107/18723	0.128583932586331	0.207085715231773	0.145602240429653	IGFBP5	1
BP	GO:1903557	positive regulation of tumor necrosis factor superfamily cytokine production	45681	107/18723	0.128583932586331	0.207085715231773	0.145602240429653	CLU	1
BP	GO:2000060	positive regulation of ubiquitin-dependent protein catabolic process	45681	107/18723	0.128583932586331	0.207085715231773	0.145602240429653	CLU	1
BP	GO:0006958	complement activation, classical pathway	45681	108/18723	0.129707374014024	0.207584646730499	0.145953039826676	CLU	1
BP	GO:0007173	epidermal growth factor receptor signaling pathway	45681	108/18723	0.129707374014024	0.207584646730499	0.145953039826676	CDH13	1
BP	GO:0098659	inorganic cation import across plasma membrane	45681	108/18723	0.129707374014024	0.207584646730499	0.145953039826676	PRNP	1
BP	GO:0099587	inorganic ion import across plasma membrane	45681	108/18723	0.129707374014024	0.207584646730499	0.145953039826676	PRNP	1
BP	GO:0034765	regulation of ion transmembrane transport	45712	491/18723	0.129889817340005	0.207584646730499	0.145953039826676	PRNP/TMSB4X	2
BP	GO:0006821	chloride transport	45681	109/18723	0.130829427359372	0.208128646272467	0.146335526624545	PRNP	1
BP	GO:0032414	positive regulation of ion transmembrane transporter activity	45681	109/18723	0.130829427359372	0.208128646272467	0.146335526624545	TMSB4X	1
BP	GO:0043266	regulation of potassium ion transport	45681	109/18723	0.130829427359372	0.208128646272467	0.146335526624545	PRNP	1
BP	GO:0014812	muscle cell migration	45681	110/18723	0.13195009426296	0.208954404592711	0.146916118392289	IGFBP5	1
BP	GO:0048259	regulation of receptor-mediated endocytosis	45681	110/18723	0.13195009426296	0.208954404592711	0.146916118392289	CLU	1
BP	GO:1904659	glucose transmembrane transport	45681	110/18723	0.13195009426296	0.208954404592711	0.146916118392289	SLC1A2	1
BP	GO:0001938	positive regulation of endothelial cell proliferation	45681	111/18723	0.133069376363518	0.210407117102861	0.147937522480646	CDH13	1
BP	GO:0009141	nucleoside triphosphate metabolic process	45681	112/18723	0.13418727529793	0.210577019368137	0.148056980988204	TMSB4X	1
BP	GO:0032609	interferon-gamma production	45681	112/18723	0.13418727529793	0.210577019368137	0.148056980988204	PRNP	1
BP	GO:0032649	regulation of interferon-gamma production	45681	112/18723	0.13418727529793	0.210577019368137	0.148056980988204	PRNP	1
BP	GO:0043406	positive regulation of MAP kinase activity	45681	112/18723	0.13418727529793	0.210577019368137	0.148056980988204	ROBO1	1
BP	GO:1901222	regulation of NIK/NF-kappaB signaling	45681	112/18723	0.13418727529793	0.210577019368137	0.148056980988204	TMSB4X	1
BP	GO:0007041	lysosomal transport	45681	114/18723	0.136418930206614	0.212797193525886	0.149617988376621	CLU	1
BP	GO:0008645	hexose transmembrane transport	45681	114/18723	0.136418930206614	0.212797193525886	0.149617988376621	SLC1A2	1
BP	GO:1901800	positive regulation of proteasomal protein catabolic process	45681	114/18723	0.136418930206614	0.212797193525886	0.149617988376621	CLU	1
BP	GO:1904892	regulation of receptor signaling pathway via STAT	45681	114/18723	0.136418930206614	0.212797193525886	0.149617988376621	DAB1	1
BP	GO:0015749	monosaccharide transmembrane transport	45681	116/18723	0.138645072047173	0.215302779542703	0.151379669220852	SLC1A2	1
BP	GO:0021782	glial cell development	45681	116/18723	0.138645072047173	0.215302779542703	0.151379669220852	CLU	1
BP	GO:0043200	response to amino acid	45681	116/18723	0.138645072047173	0.215302779542703	0.151379669220852	SLC1A2	1
BP	GO:0030301	cholesterol transport	45681	117/18723	0.139756079639523	0.216705111583903	0.152365650734818	CLU	1
BP	GO:0007613	memory	45681	118/18723	0.140865713848308	0.216812516735505	0.152441167439046	PRNP	1
BP	GO:0022612	gland morphogenesis	45681	118/18723	0.140865713848308	0.216812516735505	0.152441167439046	IGFBP5	1
BP	GO:0030203	glycosaminoglycan metabolic process	45681	118/18723	0.140865713848308	0.216812516735505	0.152441167439046	B4GAT1	1
BP	GO:0034219	carbohydrate transmembrane transport	45681	118/18723	0.140865713848308	0.216812516735505	0.152441167439046	SLC1A2	1
BP	GO:0051101	regulation of DNA binding	45681	118/18723	0.140865713848308	0.216812516735505	0.152441167439046	TMSB4X	1
BP	GO:0031398	positive regulation of protein ubiquitination	45681	119/18723	0.141973976297523	0.218195993070824	0.153413891481254	FAM107A	1
BP	GO:0032411	positive regulation of transporter activity	45681	120/18723	0.14308086860933	0.21892843625686	0.153928873254647	TMSB4X	1
BP	GO:0048593	camera-type eye morphogenesis	45681	120/18723	0.14308086860933	0.21892843625686	0.153928873254647	SDK1	1
BP	GO:0051897	positive regulation of protein kinase B signaling	45681	120/18723	0.14308086860933	0.21892843625686	0.153928873254647	IGFBP5	1
BP	GO:0002455	humoral immune response mediated by circulating immunoglobulin	45681	121/18723	0.144186392404061	0.219331709321213	0.154212415079871	CLU	1
BP	GO:0003206	cardiac chamber morphogenesis	45681	121/18723	0.144186392404061	0.219331709321213	0.154212415079871	ROBO1	1
BP	GO:0038127	ERBB signaling pathway	45681	121/18723	0.144186392404061	0.219331709321213	0.154212415079871	CDH13	1
BP	GO:0043500	muscle adaptation	45681	121/18723	0.144186392404061	0.219331709321213	0.154212415079871	IGFBP5	1
BP	GO:0050868	negative regulation of T cell activation	45681	122/18723	0.145290549300217	0.220689143397706	0.155166828775435	PRNP	1
BP	GO:0003231	cardiac ventricle development	45681	123/18723	0.146393340914474	0.22139602501144	0.155663838173515	ROBO1	1
BP	GO:0010811	positive regulation of cell-substrate adhesion	45681	123/18723	0.146393340914474	0.22139602501144	0.155663838173515	CDH13	1
BP	GO:0050852	T cell receptor signaling pathway	45681	123/18723	0.146393340914474	0.22139602501144	0.155663838173515	PRNP	1
BP	GO:1904375	regulation of protein localization to cell periphery	45681	125/18723	0.148594834754865	0.224074989601402	0.157547421721968	PRNP	1
BP	GO:2000027	regulation of animal organ morphogenesis	45681	125/18723	0.148594834754865	0.224074989601402	0.157547421721968	ROBO1	1
BP	GO:2001235	positive regulation of apoptotic signaling pathway	45681	126/18723	0.14969354020523	0.225405590887066	0.15848296924679	ITM2C	1
BP	GO:0035270	endocrine system development	45681	127/18723	0.150790886822161	0.226403608168144	0.159184676517859	DKK3	1
BP	GO:0048565	digestive tract development	45681	127/18723	0.150790886822161	0.226403608168144	0.159184676517859	DAB1	1
BP	GO:0017015	regulation of transforming growth factor beta receptor signaling pathway	45681	128/18723	0.151886876213227	0.227721043185874	0.160110966822273	DKK3	1
BP	GO:0006022	aminoglycan metabolic process	45681	129/18723	0.152981509984181	0.228704065141343	0.160802130860062	B4GAT1	1
BP	GO:0043280	positive regulation of cysteine-type endopeptidase activity involved in apoptotic process	45681	129/18723	0.152981509984181	0.228704065141343	0.160802130860062	ROBO1	1
BP	GO:0006956	complement activation	45681	130/18723	0.154074789738961	0.229679443359081	0.161487920575735	CLU	1
BP	GO:0015918	sterol transport	45681	130/18723	0.154074789738961	0.229679443359081	0.161487920575735	CLU	1
BP	GO:0006612	protein targeting to membrane	45681	131/18723	0.155166717079695	0.230318688314874	0.161937374550109	PRNP	1
BP	GO:0019079	viral genome replication	45681	131/18723	0.155166717079695	0.230318688314874	0.161937374550109	NFIA	1
BP	GO:1903844	regulation of cellular response to transforming growth factor beta stimulus	45681	131/18723	0.155166717079695	0.230318688314874	0.161937374550109	DKK3	1
BP	GO:0035264	multicellular organism growth	45681	132/18723	0.1562572936067	0.231278551048553	0.162612255308408	SLC1A2	1
BP	GO:0045667	regulation of osteoblast differentiation	45681	132/18723	0.1562572936067	0.231278551048553	0.162612255308408	IGFBP5	1
BP	GO:0010565	regulation of cellular ketone metabolic process	45681	133/18723	0.157346520918488	0.231902510321166	0.163050961898709	DKK3	1
BP	GO:0046887	positive regulation of hormone secretion	45681	133/18723	0.157346520918488	0.231902510321166	0.163050961898709	DYNLL1	1
BP	GO:1903052	positive regulation of proteolysis involved in cellular protein catabolic process	45681	133/18723	0.157346520918488	0.231902510321166	0.163050961898709	CLU	1
BP	GO:0032147	activation of protein kinase activity	45681	134/18723	0.158434400611761	0.232519218925993	0.163484570534894	PRNP	1
BP	GO:0032434	regulation of proteasomal ubiquitin-dependent protein catabolic process	45681	134/18723	0.158434400611761	0.232519218925993	0.163484570534894	CLU	1
BP	GO:0042552	myelination	45681	134/18723	0.158434400611761	0.232519218925993	0.163484570534894	CLU	1
BP	GO:0001101	response to acid chemical	45681	135/18723	0.159520934281422	0.233784547849847	0.164374224975749	SLC1A2	1
BP	GO:0007272	ensheathment of neurons	45681	136/18723	0.160606123520568	0.234326771428594	0.164755463091526	CLU	1
BP	GO:0008366	axon ensheathment	45681	136/18723	0.160606123520568	0.234326771428594	0.164755463091526	CLU	1
BP	GO:0034754	cellular hormone metabolic process	45681	137/18723	0.161689969920498	0.234326771428594	0.164755463091526	DKK3	1
BP	GO:0045471	response to ethanol	45681	137/18723	0.161689969920498	0.234326771428594	0.164755463091526	SPARC	1
BP	GO:0050714	positive regulation of protein secretion	45681	137/18723	0.161689969920498	0.234326771428594	0.164755463091526	DYNLL1	1
BP	GO:0055123	digestive system development	45681	137/18723	0.161689969920498	0.234326771428594	0.164755463091526	DAB1	1
BP	GO:0060078	regulation of postsynaptic membrane potential	45681	137/18723	0.161689969920498	0.234326771428594	0.164755463091526	GRID2	1
BP	GO:0090090	negative regulation of canonical Wnt signaling pathway	45681	137/18723	0.161689969920498	0.234326771428594	0.164755463091526	DKK3	1
BP	GO:1903322	positive regulation of protein modification by small protein conjugation or removal	45681	138/18723	0.162772475070714	0.23556794308845	0.165628132528095	FAM107A	1
BP	GO:0046165	alcohol biosynthetic process	45681	140/18723	0.164933467971026	0.238034173996966	0.167362142743598	DKK3	1
BP	GO:0050768	negative regulation of neurogenesis	45681	140/18723	0.164933467971026	0.238034173996966	0.167362142743598	DAB1	1
BP	GO:1903038	negative regulation of leukocyte cell-cell adhesion	45681	141/18723	0.166011958891151	0.239259282385311	0.168223518072711	PRNP	1
BP	GO:0007009	plasma membrane organization	45681	142/18723	0.167089114901625	0.239816608440073	0.16861537475936	CLU	1
BP	GO:0097553	calcium ion transmembrane import into cytosol	45681	142/18723	0.167089114901625	0.239816608440073	0.16861537475936	PRNP	1
BP	GO:2000045	regulation of G1/S transition of mitotic cell cycle	45681	142/18723	0.167089114901625	0.239816608440073	0.16861537475936	FAM107A	1
BP	GO:0006865	amino acid transport	45681	143/18723	0.168164937582985	0.240367441648108	0.169002666316884	SLC1A2	1
BP	GO:0038061	NIK/NF-kappaB signaling	45681	143/18723	0.168164937582985	0.240367441648108	0.169002666316884	TMSB4X	1
BP	GO:0062013	positive regulation of small molecule metabolic process	45681	143/18723	0.168164937582985	0.240367441648108	0.169002666316884	TMSB4X	1
BP	GO:0010821	regulation of mitochondrion organization	45681	144/18723	0.169239428513987	0.241571896591198	0.169849520181305	CLU	1
BP	GO:0051961	negative regulation of nervous system development	45681	145/18723	0.170312589271598	0.242771160083455	0.170692723929775	DAB1	1
BP	GO:0060041	retina development in camera-type eye	45681	147/18723	0.172454926565617	0.245489116777832	0.172603722878443	SDK1	1
BP	GO:0050905	neuromuscular process	45681	148/18723	0.173524106247057	0.246002882597868	0.172964952306411	GRID2	1
BP	GO:0070507	regulation of microtubule cytoskeleton organization	45681	148/18723	0.173524106247057	0.246002882597868	0.172964952306411	FAM107A	1
BP	GO:2001056	positive regulation of cysteine-type endopeptidase activity	45681	148/18723	0.173524106247057	0.246002882597868	0.172964952306411	ROBO1	1
BP	GO:0016525	negative regulation of angiogenesis	45681	149/18723	0.174591962045176	0.246510602237227	0.173321930656743	SPARC	1
BP	GO:0051592	response to calcium ion	45681	149/18723	0.174591962045176	0.246510602237227	0.173321930656743	SPARC	1
BP	GO:1905039	carboxylic acid transmembrane transport	45681	149/18723	0.174591962045176	0.246510602237227	0.173321930656743	SLC1A2	1
BP	GO:0001959	regulation of cytokine-mediated signaling pathway	45681	150/18723	0.175658495528051	0.246844643443682	0.17355679547106	ROBO1	1
BP	GO:1903825	organic acid transmembrane transport	45681	150/18723	0.175658495528051	0.246844643443682	0.17355679547106	SLC1A2	1
BP	GO:0043535	regulation of blood vessel endothelial cell migration	45681	151/18723	0.176723708261983	0.246844643443682	0.17355679547106	TMSB4X	1
BP	GO:0048592	eye morphogenesis	45681	151/18723	0.176723708261983	0.246844643443682	0.17355679547106	SDK1	1
BP	GO:0071333	cellular response to glucose stimulus	45681	151/18723	0.176723708261983	0.246844643443682	0.17355679547106	DYNLL1	1
BP	GO:1904064	positive regulation of cation transmembrane transport	45681	151/18723	0.176723708261983	0.246844643443682	0.17355679547106	TMSB4X	1
BP	GO:2000181	negative regulation of blood vessel morphogenesis	45681	151/18723	0.176723708261983	0.246844643443682	0.17355679547106	SPARC	1
BP	GO:2001236	regulation of extrinsic apoptotic signaling pathway	45681	151/18723	0.176723708261983	0.246844643443682	0.17355679547106	ITM2C	1
BP	GO:0008643	carbohydrate transport	45681	152/18723	0.177787601811505	0.247336022813869	0.173902284956514	SLC1A2	1
BP	GO:0051092	positive regulation of NF-kappaB transcription factor activity	45681	152/18723	0.177787601811505	0.247336022813869	0.173902284956514	CLU	1
BP	GO:1901343	negative regulation of vasculature development	45681	152/18723	0.177787601811505	0.247336022813869	0.173902284956514	SPARC	1
BP	GO:0071331	cellular response to hexose stimulus	45681	153/18723	0.178850177739378	0.248151644746247	0.174475749816535	DYNLL1	1
BP	GO:0120254	olefinic compound metabolic process	45681	153/18723	0.178850177739378	0.248151644746247	0.174475749816535	DKK3	1
BP	GO:0071326	cellular response to monosaccharide stimulus	45681	154/18723	0.179911437606596	0.24929217817297	0.175277660378207	DYNLL1	1
BP	GO:1903364	positive regulation of cellular protein catabolic process	45681	155/18723	0.180971382972391	0.250427863289816	0.176076162086788	CLU	1
BP	GO:0001764	neuron migration	45681	156/18723	0.182030015394228	0.251558721539503	0.176871270018683	DAB1	1
BP	GO:0007034	vacuolar transport	45681	157/18723	0.183087336427811	0.251684702582822	0.17695984745696	CLU	1
BP	GO:0051017	actin filament bundle assembly	45681	157/18723	0.183087336427811	0.251684702582822	0.17695984745696	FAM107A	1
BP	GO:0051250	negative regulation of lymphocyte activation	45681	157/18723	0.183087336427811	0.251684702582822	0.17695984745696	PRNP	1
BP	GO:1902600	proton transmembrane transport	45681	157/18723	0.183087336427811	0.251684702582822	0.17695984745696	TMSB4X	1
BP	GO:0035966	response to topologically incorrect protein	45681	159/18723	0.185198050544239	0.253916274561969	0.178528868668684	CLU	1
BP	GO:1903169	regulation of calcium ion transmembrane transport	45681	159/18723	0.185198050544239	0.253916274561969	0.178528868668684	PRNP	1
BP	GO:0060402	calcium ion transport into cytosol	45681	160/18723	0.186251446729702	0.25469029854639	0.179073085956448	PRNP	1
BP	GO:0090316	positive regulation of intracellular protein transport	45681	160/18723	0.186251446729702	0.25469029854639	0.179073085956448	PRNP	1
BP	GO:0003205	cardiac chamber development	45681	161/18723	0.187303537732152	0.255458489943589	0.179613202344417	ROBO1	1
BP	GO:0061572	actin filament bundle organization	45681	161/18723	0.187303537732152	0.255458489943589	0.179613202344417	FAM107A	1
BP	GO:0021953	central nervous system neuron differentiation	45681	162/18723	0.188354325098515	0.25555365462585	0.179680112758452	GRID2	1
BP	GO:0034250	positive regulation of cellular amide metabolic process	45681	162/18723	0.188354325098515	0.25555365462585	0.179680112758452	CLU	1
BP	GO:0051100	negative regulation of binding	45681	162/18723	0.188354325098515	0.25555365462585	0.179680112758452	TMSB4X	1
BP	GO:0060759	regulation of response to cytokine stimulus	45681	162/18723	0.188354325098515	0.25555365462585	0.179680112758452	ROBO1	1
BP	GO:0051494	negative regulation of cytoskeleton organization	45681	163/18723	0.189403810373966	0.256310091441133	0.18021196448432	TMSB4X	1
BP	GO:0071322	cellular response to carbohydrate stimulus	45681	163/18723	0.189403810373966	0.256310091441133	0.18021196448432	DYNLL1	1
BP	GO:2000058	regulation of ubiquitin-dependent protein catabolic process	45681	164/18723	0.19045199510193	0.257060853492502	0.18073982627617	CLU	1
BP	GO:2001242	regulation of intrinsic apoptotic signaling pathway	45681	164/18723	0.19045199510193	0.257060853492502	0.18073982627617	CLU	1
BP	GO:0007286	spermatid development	45681	165/18723	0.191498880824089	0.257805986845867	0.181263730523006	DYNLL1	1
BP	GO:0050796	regulation of insulin secretion	45681	165/18723	0.191498880824089	0.257805986845867	0.181263730523006	DYNLL1	1
BP	GO:0034767	positive regulation of ion transmembrane transport	45681	167/18723	0.193588761408992	0.260283212113767	0.183005470887142	TMSB4X	1
BP	GO:1902806	regulation of cell cycle G1/S phase transition	45681	168/18723	0.194631759346381	0.261348316029547	0.183754346859849	FAM107A	1
BP	GO:0009152	purine ribonucleotide biosynthetic process	45681	169/18723	0.195673464427259	0.262408944572977	0.184500076192335	TMSB4X	1
BP	GO:0007259	receptor signaling pathway via JAK-STAT	45681	170/18723	0.196713878184602	0.26312690766156	0.185004876990045	DAB1	1
BP	GO:0030178	negative regulation of Wnt signaling pathway	45681	170/18723	0.196713878184602	0.26312690766156	0.185004876990045	DKK3	1
BP	GO:0042129	regulation of T cell proliferation	45681	171/18723	0.197753002149651	0.263839472778408	0.185505882466686	PRNP	1
BP	GO:0046890	regulation of lipid biosynthetic process	45681	171/18723	0.197753002149651	0.263839472778408	0.185505882466686	DKK3	1
BP	GO:0001678	cellular glucose homeostasis	45681	172/18723	0.198790837851916	0.263872679034008	0.185529229828942	DYNLL1	1
BP	GO:0007219	Notch signaling pathway	45681	172/18723	0.198790837851916	0.263872679034008	0.185529229828942	ROBO1	1
BP	GO:0030833	regulation of actin filament polymerization	45681	172/18723	0.198790837851916	0.263872679034008	0.185529229828942	TMSB4X	1
BP	GO:0048515	spermatid differentiation	45681	172/18723	0.198790837851916	0.263872679034008	0.185529229828942	DYNLL1	1
BP	GO:0006694	steroid biosynthetic process	45681	173/18723	0.199827386819171	0.264574507071888	0.186022686051151	DKK3	1
BP	GO:0010469	regulation of signaling receptor activity	45681	173/18723	0.199827386819171	0.264574507071888	0.186022686051151	DKK3	1
BP	GO:0007584	response to nutrient	45681	174/18723	0.200862650577464	0.265607718149388	0.186749138127058	SPARC	1
BP	GO:0048771	tissue remodeling	45681	175/18723	0.201896630651115	0.266299100175268	0.187235249744405	IGFBP5	1
BP	GO:1905475	regulation of protein localization to membrane	45681	175/18723	0.201896630651115	0.266299100175268	0.187235249744405	PRNP	1
BP	GO:0043405	regulation of MAP kinase activity	45681	177/18723	0.203960745833137	0.268342294391576	0.188671822301785	ROBO1	1
BP	GO:0071466	cellular response to xenobiotic stimulus	45681	177/18723	0.203960745833137	0.268342294391576	0.188671822301785	PRNP	1
BP	GO:0007626	locomotory behavior	45681	179/18723	0.206019744525307	0.270028394711157	0.18985732166781	DAB1	1
BP	GO:0010950	positive regulation of endopeptidase activity	45681	179/18723	0.206019744525307	0.270028394711157	0.18985732166781	ROBO1	1
BP	GO:1901991	negative regulation of mitotic cell cycle phase transition	45681	179/18723	0.206019744525307	0.270028394711157	0.18985732166781	FAM107A	1
BP	GO:0010721	negative regulation of cell development	45681	180/18723	0.207047328980192	0.270694249432071	0.190325485003254	DAB1	1
BP	GO:0015698	inorganic anion transport	45681	180/18723	0.207047328980192	0.270694249432071	0.190325485003254	PRNP	1
BP	GO:0032640	tumor necrosis factor production	45681	181/18723	0.208073638860173	0.271015914615375	0.190551648219316	CLU	1
BP	GO:0032680	regulation of tumor necrosis factor production	45681	181/18723	0.208073638860173	0.271015914615375	0.190551648219316	CLU	1
BP	GO:0097696	receptor signaling pathway via STAT	45681	181/18723	0.208073638860173	0.271015914615375	0.190551648219316	DAB1	1
BP	GO:0009260	ribonucleotide biosynthetic process	45681	182/18723	0.209098675677526	0.271671845456336	0.191012834061633	TMSB4X	1
BP	GO:0060401	cytosolic calcium ion transport	45681	182/18723	0.209098675677526	0.271671845456336	0.191012834061633	PRNP	1
BP	GO:2001257	regulation of cation channel activity	45681	184/18723	0.211144936164896	0.273988821274995	0.192641902825939	TMSB4X	1
BP	GO:0051896	regulation of protein kinase B signaling	45681	185/18723	0.212166162850911	0.274971569266977	0.193332874239636	IGFBP5	1
BP	GO:0071706	tumor necrosis factor superfamily cytokine production	45681	186/18723	0.213186122506299	0.275266344053982	0.193540130782475	CLU	1
BP	GO:1902115	regulation of organelle assembly	45681	186/18723	0.213186122506299	0.275266344053982	0.193540130782475	GRID2	1
BP	GO:1903555	regulation of tumor necrosis factor superfamily cytokine production	45681	186/18723	0.213186122506299	0.275266344053982	0.193540130782475	CLU	1
BP	GO:0002695	negative regulation of leukocyte activation	45681	187/18723	0.214204816634791	0.275897922043822	0.19398419410294	PRNP	1
BP	GO:0061136	regulation of proteasomal protein catabolic process	45681	187/18723	0.214204816634791	0.275897922043822	0.19398419410294	CLU	1
BP	GO:0006575	cellular modified amino acid metabolic process	45681	188/18723	0.215222246738414	0.276184213179098	0.19418548577902	SLC1A2	1
BP	GO:0008064	regulation of actin polymerization or depolymerization	45681	188/18723	0.215222246738414	0.276184213179098	0.19418548577902	TMSB4X	1
BP	GO:0048839	inner ear development	45681	188/18723	0.215222246738414	0.276184213179098	0.19418548577902	SPARC	1
BP	GO:0030832	regulation of actin filament length	45681	189/18723	0.216238414317496	0.276806422259006	0.194622961806514	TMSB4X	1
BP	GO:0046578	regulation of Ras protein signal transduction	45681	189/18723	0.216238414317496	0.276806422259006	0.194622961806514	ROBO1	1
BP	GO:0046390	ribose phosphate biosynthetic process	45681	190/18723	0.217253320870662	0.277764368524208	0.195296495093291	TMSB4X	1
BP	GO:0006164	purine nucleotide biosynthetic process	45681	191/18723	0.218266967894841	0.278377209971144	0.195727384725645	TMSB4X	1
BP	GO:0050821	protein stabilization	45681	191/18723	0.218266967894841	0.278377209971144	0.195727384725645	CLU	1
BP	GO:0007565	female pregnancy	45681	193/18723	0.220290489335469	0.280271904624614	0.197059547043874	IGFBP5	1
BP	GO:0050731	positive regulation of peptidyl-tyrosine phosphorylation	45681	193/18723	0.220290489335469	0.280271904624614	0.197059547043874	PRNP	1
BP	GO:0030073	insulin secretion	45681	195/18723	0.222308990580914	0.282495083152821	0.198622666809135	DYNLL1	1
BP	GO:0022408	negative regulation of cell-cell adhesion	45681	196/18723	0.223316362354773	0.282740764974087	0.198795406022795	PRNP	1
BP	GO:0045664	regulation of neuron differentiation	45681	196/18723	0.223316362354773	0.282740764974087	0.198795406022795	DAB1	1
BP	GO:0090276	regulation of peptide hormone secretion	45681	196/18723	0.223316362354773	0.282740764974087	0.198795406022795	DYNLL1	1
BP	GO:0010952	positive regulation of peptidase activity	45681	197/18723	0.224322483545655	0.283326094369179	0.199206951895089	ROBO1	1
BP	GO:0071248	cellular response to metal ion	45681	197/18723	0.224322483545655	0.283326094369179	0.199206951895089	PRNP	1
BP	GO:0007179	transforming growth factor beta receptor signaling pathway	45681	198/18723	0.225327355638655	0.284250731931572	0.199857065788842	DKK3	1
BP	GO:0042098	T cell proliferation	45681	199/18723	0.22633098011718	0.285171561405201	0.200504502210345	PRNP	1
BP	GO:0002791	regulation of peptide secretion	45681	200/18723	0.227333358462958	0.285399228335424	0.200664575130271	DYNLL1	1
BP	GO:0071902	positive regulation of protein serine/threonine kinase activity	45681	200/18723	0.227333358462958	0.285399228335424	0.200664575130271	ROBO1	1
BP	GO:0072522	purine-containing compound biosynthetic process	45681	200/18723	0.227333358462958	0.285399228335424	0.200664575130271	TMSB4X	1
BP	GO:0032388	positive regulation of intracellular transport	45681	202/18723	0.229334382674784	0.287219262917218	0.201944243853302	PRNP	1
BP	GO:0090087	regulation of peptide transport	45681	202/18723	0.229334382674784	0.287219262917218	0.201944243853302	DYNLL1	1
BP	GO:0071383	cellular response to steroid hormone stimulus	45681	204/18723	0.231330440094389	0.289371330826355	0.20345736564819	FAM107A	1
BP	GO:0017038	protein import	45681	206/18723	0.233321542515236	0.291512047123352	0.20496250610956	CLU	1
BP	GO:0016064	immunoglobulin mediated immune response	45681	207/18723	0.234315239279271	0.292053204938996	0.205342994885888	CLU	1
BP	GO:0050679	positive regulation of epithelial cell proliferation	45681	207/18723	0.234315239279271	0.292053204938996	0.205342994885888	CDH13	1
BP	GO:0006836	neurotransmitter transport	45681	208/18723	0.235307701704055	0.292939815024641	0.205966371610416	SLC1A2	1
BP	GO:0043281	regulation of cysteine-type endopeptidase activity involved in apoptotic process	45681	209/18723	0.236298931256261	0.293472570165702	0.206340952455125	ROBO1	1
BP	GO:1902905	positive regulation of supramolecular fiber organization	45681	209/18723	0.236298931256261	0.293472570165702	0.206340952455125	CLU	1
BP	GO:0019724	B cell mediated immunity	45681	210/18723	0.2372889294009	0.29365209552938	0.206467176975905	CLU	1
BP	GO:0031396	regulation of protein ubiquitination	45681	210/18723	0.2372889294009	0.29365209552938	0.206467176975905	FAM107A	1
BP	GO:0050866	negative regulation of cell activation	45681	210/18723	0.2372889294009	0.29365209552938	0.206467176975905	PRNP	1
BP	GO:0042180	cellular ketone metabolic process	45681	211/18723	0.23827769760132	0.294176967891678	0.206836215428435	DKK3	1
BP	GO:0043491	protein kinase B signaling	45681	211/18723	0.23827769760132	0.294176967891678	0.206836215428435	IGFBP5	1
BP	GO:0006457	protein folding	45681	212/18723	0.23926523731921	0.294697845492454	0.207202445158853	CLU	1
BP	GO:0009749	response to glucose	45681	212/18723	0.23926523731921	0.294697845492454	0.207202445158853	DYNLL1	1
BP	GO:0001505	regulation of neurotransmitter levels	45681	213/18723	0.240251550014599	0.29521475839058	0.20756588730159	SLC1A2	1
BP	GO:0043583	ear development	45681	213/18723	0.240251550014599	0.29521475839058	0.20756588730159	SPARC	1
BP	GO:0000082	G1/S transition of mitotic cell cycle	45681	214/18723	0.24123663714586	0.296076061137793	0.208171470402974	FAM107A	1
BP	GO:0031669	cellular response to nutrient levels	45681	215/18723	0.242220500169713	0.296933836678636	0.208774573520892	FAM107A	1
BP	GO:0042445	hormone metabolic process	45681	218/18723	0.245164759139231	0.299978686969415	0.210915411789789	DKK3	1
BP	GO:0009746	response to hexose	45681	219/18723	0.24614374026761	0.299978686969415	0.210915411789789	DYNLL1	1
BP	GO:0071805	potassium ion transmembrane transport	45681	219/18723	0.24614374026761	0.299978686969415	0.210915411789789	PRNP	1
BP	GO:0097191	extrinsic apoptotic signaling pathway	45681	219/18723	0.24614374026761	0.299978686969415	0.210915411789789	ITM2C	1
BP	GO:2001020	regulation of response to DNA damage stimulus	45681	219/18723	0.24614374026761	0.299978686969415	0.210915411789789	CLU	1
BP	GO:0044706	multi-multicellular organism process	45681	220/18723	0.247121504547419	0.300818466984124	0.211505862229468	IGFBP5	1
BP	GO:1903050	regulation of proteolysis involved in cellular protein catabolic process	45681	221/18723	0.248098053425485	0.301654809415817	0.212093895699978	CLU	1
BP	GO:0002274	myeloid leukocyte activation	45681	223/18723	0.250047510755496	0.303670753155276	0.213511308411024	CLU	1
BP	GO:2001234	negative regulation of apoptotic signaling pathway	45681	224/18723	0.251020422092894	0.304259319813485	0.2139251304073	CLU	1
BP	GO:0008037	cell recognition	45681	225/18723	0.251992123799461	0.304259319813485	0.2139251304073	ROBO1	1
BP	GO:0016485	protein processing	45681	225/18723	0.251992123799461	0.304259319813485	0.2139251304073	PRNP	1
BP	GO:0050670	regulation of lymphocyte proliferation	45681	225/18723	0.251992123799461	0.304259319813485	0.2139251304073	PRNP	1
BP	GO:0050769	positive regulation of neurogenesis	45681	225/18723	0.251992123799461	0.304259319813485	0.2139251304073	ROBO1	1
BP	GO:0006486	protein glycosylation	45681	226/18723	0.252962617313831	0.304373033765602	0.214005082837518	B4GAT1	1
BP	GO:0043413	macromolecule glycosylation	45681	226/18723	0.252962617313831	0.304373033765602	0.214005082837518	B4GAT1	1
BP	GO:0071241	cellular response to inorganic substance	45681	226/18723	0.252962617313831	0.304373033765602	0.214005082837518	PRNP	1
BP	GO:0007411	axon guidance	45681	227/18723	0.253931904073006	0.30483530419824	0.214330105790458	ROBO1	1
BP	GO:0032944	regulation of mononuclear cell proliferation	45681	227/18723	0.253931904073006	0.30483530419824	0.214330105790458	PRNP	1
BP	GO:0097485	neuron projection guidance	45681	228/18723	0.254899985512358	0.305645322098822	0.214899630448308	ROBO1	1
BP	GO:0001649	osteoblast differentiation	45681	229/18723	0.255866863065626	0.305749164351356	0.214972642073486	IGFBP5	1
BP	GO:0033157	regulation of intracellular protein transport	45681	229/18723	0.255866863065626	0.305749164351356	0.214972642073486	PRNP	1
BP	GO:0071356	cellular response to tumor necrosis factor	45681	229/18723	0.255866863065626	0.305749164351356	0.214972642073486	TMSB4X	1
BP	GO:0045732	positive regulation of protein catabolic process	45681	231/18723	0.257797012240739	0.307702733968901	0.216346199456869	CLU	1
BP	GO:0032271	regulation of protein polymerization	45681	233/18723	0.259722363035743	0.309646112452225	0.217712591440295	TMSB4X	1
BP	GO:0045930	negative regulation of mitotic cell cycle	45681	235/18723	0.261642926862072	0.311223664144154	0.218821770122569	FAM107A	1
BP	GO:2000116	regulation of cysteine-type endopeptidase activity	45681	235/18723	0.261642926862072	0.311223664144154	0.218821770122569	ROBO1	1
BP	GO:0030072	peptide hormone secretion	45681	236/18723	0.26260141722097	0.312007613163341	0.219372965715411	DYNLL1	1
BP	GO:0031334	positive regulation of protein-containing complex assembly	45681	237/18723	0.26355871510525	0.312432515517259	0.219671715122752	CLU	1
[truncated: 399 more rows]

## Sheet: Supplementary Table 1C
ONTOLOGY	ID	Description	GeneRatio	BgRatio	pvalue	p.adjust	qvalue	geneID	Count
[truncated: 3,284 more rows]

[truncated: 16 more sheets: Supplementary Table 1D, Supplementary Table 1E, Supplementary Table 2A, Supplementary Table 2B, Supplementary Table 2C, Supplementary Table 2D, Supplementary Table 2E, Supplementary Table 3A, Supplementary Table 3B, Supplementary Table 3C, Supplementary Table 3D, Supplementary Table 3E, Supplementary Table 4, Supplementary Table 5A, Supplementary Table 5B, Supplementary Table 5C]
